# Supplementary material for: 1,3,3,5-Tetra­methyl-1H-1,5-benzodiazepine-2,4(3H,5H)-dione
Source: Acta Crystallogr Sect E Struct Rep Online. 2011 Mar 5;67(Pt 4):o783. doi: 10.1107/S1600536811007501 (PMC3100004; doi:10.1107/S1600536811007501)
Supplement: Supplementary file 2 [file e-67-0o783-Isup2.hkl]

# 
# h,k,l, Fc-squared, Fo-squared, sigma(Fo-squared) and status flag 
# 
data_I
_shelx_title '  P21/c' 
_shelx_refln_list_code          4 
_shelx_F_calc_maximum      122.34 
_exptl_crystal_F_000       496.00 
_reflns_d_resolution_high  0.7697 
 
loop_ 
 _symmetry_equiv_pos_as_xyz 
 'x, y, z' 
 '-x, y+1/2, -z+1/2' 
 '-x, -y, -z' 
 'x, -y-1/2, z-1/2' 
 
_cell_length_a     7.5112 
_cell_length_b    10.1731 
_cell_length_c    15.8697 
_cell_angle_alpha  90.000 
_cell_angle_beta  103.675 
_cell_angle_gamma  90.000 
 
_shelx_F_squared_multiplier     1.000 
 
loop_ 
 _refln_index_h 
 _refln_index_k 
 _refln_index_l 
 _refln_F_squared_calc 
 _refln_F_squared_meas 
 _refln_F_squared_sigma 
 _refln_observed_status 
   1   0   0     6704.37     6150.28    134.99 o 
   2   0   0     9104.59     8859.74    104.69 o 
   3   0   0     7248.37     7147.76     81.90 o 
   4   0   0     3151.15     3293.17     39.36 o 
   5   0   0      207.80      201.35      4.00 o 
   6   0   0      412.38      397.23      7.02 o 
   7   0   0       61.87       48.82      3.01 o 
   8   0   0        7.39       10.03      2.83 o 
   9   0   0       22.21       19.96      3.75 o 
   1   1   0     2110.09     2020.45     20.74 o 
   2   1   0     5756.97     5740.86     48.35 o 
   3   1   0     1611.85     1638.10     14.29 o 
   4   1   0        8.82       15.59      1.15 o 
   5   1   0      148.94      152.74      2.42 o 
   6   1   0        4.34        2.95      1.26 o 
   7   1   0        1.11        0.72      1.49 o 
   8   1   0        5.67        5.37      1.94 o 
   9   1   0        6.31       11.39      2.37 o 
   0   2   0     4234.77     3821.24     65.80 o 
   1   2   0        1.66        3.15      0.72 o 
   2   2   0       57.86       68.59      1.54 o 
   3   2   0      538.05      523.87      6.02 o 
   4   2   0       13.65       12.50      1.05 o 
   5   2   0      105.92      112.84      2.33 o 
   6   2   0        5.31        3.65      1.16 o 
   7   2   0        9.32        8.27      1.61 o 
   8   2   0      185.45      190.53      4.45 o 
   9   2   0        7.42        9.63      2.92 o 
   1   3   0       11.66       11.46      0.76 o 
   2   3   0       27.72       26.43      1.22 o 
   3   3   0       84.59       82.10      2.08 o 
   4   3   0      178.62      209.11      3.39 o 
   5   3   0      148.05      152.51      2.75 o 
   6   3   0      301.66      282.34      3.94 o 
   7   3   0      126.76      125.21      3.43 o 
   8   3   0       46.00       48.18      4.40 o 
   9   3   0       39.74       41.05      3.99 o 
   0   4   0      418.27      417.13      7.42 o 
   1   4   0       32.20       30.53      1.16 o 
   2   4   0        0.00        0.26      0.93 o 
   3   4   0      988.73     1049.63      9.55 o 
   4   4   0       79.49       86.72      2.18 o 
   5   4   0       60.42       60.04      1.92 o 
   6   4   0        1.68        2.09      1.47 o 
   7   4   0       17.00       12.38      1.82 o 
   8   4   0        2.17        0.42      2.01 o 
   9   4   0        0.81        1.78      2.47 o 
   1   5   0      224.07      265.29      3.48 o 
   2   5   0      550.24      563.97      6.19 o 
   3   5   0       87.22       92.94      2.74 o 
   4   5   0      198.58      191.51      3.10 o 
   5   5   0      661.93      640.52      7.26 o 
   6   5   0      102.10      103.51      3.12 o 
   7   5   0       44.08       46.04      3.39 o 
   8   5   0       70.47       72.53      3.68 o 
   0   6   0      214.04      222.88      3.98 o 
   1   6   0        9.36       10.53      1.05 o 
   2   6   0      419.99      410.22      5.11 o 
   3   6   0       48.72       51.41      1.61 o 
   4   6   0      870.94      845.30      8.28 o 
   5   6   0       12.55       13.26      1.72 o 
   6   6   0       28.77       33.18      2.07 o 
   7   6   0      408.54      421.72      7.01 o 
   8   6   0      114.37      129.30      4.66 o 
   1   7   0       10.42        7.97      1.01 o 
   2   7   0       44.18       43.37      1.67 o 
   3   7   0       53.26       58.19      2.25 o 
   4   7   0        3.70        4.90      1.30 o 
   5   7   0       74.84       86.48      3.00 o 
   6   7   0      109.77      109.08      3.42 o 
   7   7   0       35.98       33.12      2.42 o 
   8   7   0       15.71       19.64      2.60 o 
   0   8   0      828.95      837.91     10.59 o 
   1   8   0      403.38      385.04      4.58 o 
   2   8   0       18.68       19.67      1.50 o 
   3   8   0       15.77       10.55      1.33 o 
   4   8   0      617.32      569.11      6.64 o 
   5   8   0       17.32       11.62      2.44 o 
   6   8   0       48.42       54.90      3.43 o 
   7   8   0        3.18        4.67      2.03 o 
   1   9   0       36.21       36.56      1.80 o 
   2   9   0       73.04       80.45      2.26 o 
   3   9   0       22.22       24.66      1.60 o 
   4   9   0        0.07       -1.02      1.35 o 
   5   9   0       54.48       48.20      2.61 o 
   6   9   0        0.45       -0.18      1.90 o 
   0  10   0      161.87      159.00      5.29 o 
   1  10   0        1.26        1.47      1.09 o 
   2  10   0       75.34       73.04      2.68 o 
   3  10   0        0.00        0.57      1.29 o 
   4  10   0        0.51       -2.10      1.54 o 
   5  10   0        0.35        0.37      1.85 o 
   6  10   0        0.47       -0.67      2.29 o 
   1  11   0       44.57       51.23      2.59 o 
   2  11   0       14.17       15.87      1.63 o 
   3  11   0       22.73       26.60      2.38 o 
   4  11   0       32.73       36.57      2.87 o 
   5  11   0        8.34        8.90      2.59 o 
   0  12   0       28.65       37.58      4.90 o 
   1  12   0        2.76       -0.16      2.08 o 
   2  12   0        4.15        5.44      2.03 o 
   3  12   0       29.88       35.76      2.90 o 
   1  13   0       40.57       47.48      4.02 o 
  -9   1   1       36.47       40.69      3.53 o 
  -8   1   1        7.40        3.23      1.61 o 
  -7   1   1       44.57       44.81      1.98 o 
  -6   1   1        6.41        3.97      1.21 o 
  -5   1   1        5.50        8.21      1.04 o 
  -4   1   1        2.69        5.14      1.22 o 
  -3   1   1      240.99      246.67      3.28 o 
  -2   1   1        4.76        0.39      0.67 o 
  -1   1   1      122.82      117.11      2.09 o 
   0   1   1     1692.38     1572.56     27.47 o 
   1   1   1     4677.63     4433.24     37.76 o 
   2   1   1     1042.48     1095.39     10.00 o 
   3   1   1       34.94       46.02      1.47 o 
   4   1   1      100.79       95.60      1.98 o 
   5   1   1      316.62      307.76      3.56 o 
   6   1   1        1.30        5.00      1.24 o 
   7   1   1        4.21        4.65      1.54 o 
   8   1   1        3.98       -0.32      1.92 o 
   9   1   1       39.89       38.93      3.05 o 
  -9   2   1       33.89       36.00      3.79 o 
  -8   2   1       15.80       12.42      2.69 o 
  -7   2   1        9.88        2.59      1.28 o 
  -6   2   1       62.48       51.78      1.92 o 
  -5   2   1       36.70       49.61      1.75 o 
  -4   2   1      349.17      336.25      4.10 o 
  -3   2   1      202.44      209.46      3.09 o 
  -2   2   1      272.49      242.55      3.98 o 
  -1   2   1     1293.81     1214.44     11.73 o 
   0   2   1        0.09        3.84      0.63 o 
   1   2   1     1909.33     1879.32     17.94 o 
   2   2   1      266.35      260.14      3.02 o 
   3   2   1     1770.49     1769.66     15.41 o 
   4   2   1      589.97      587.14      5.66 o 
   5   2   1      501.58      523.50      5.06 o 
   6   2   1      166.60      166.46      3.26 o 
   7   2   1        0.27        1.30      1.42 o 
   8   2   1      105.98      105.42      3.91 o 
   9   2   1        7.24        8.30      3.24 o 
  -9   3   1        0.19        3.63      2.45 o 
  -8   3   1       11.65       12.25      2.13 o 
  -7   3   1      292.88      279.12      4.98 o 
  -6   3   1      432.53      438.89      5.06 o 
  -5   3   1        7.18        7.93      1.14 o 
  -4   3   1        0.59        1.58      0.92 o 
  -3   3   1      266.46      284.59      4.12 o 
  -2   3   1      194.94      205.21      3.10 o 
  -1   3   1      182.36      181.17      2.76 o 
   0   3   1      112.47       95.65      1.55 o 
   1   3   1      624.40      632.94      6.78 o 
   2   3   1       28.41       31.47      1.47 o 
   3   3   1        0.46        2.18      0.95 o 
   4   3   1        1.49       -0.17      1.02 o 
   5   3   1      124.96      119.24      2.80 o 
   6   3   1       81.94       77.97      2.40 o 
   7   3   1       27.88       25.54      2.19 o 
   8   3   1      197.17      195.45      5.78 o 
   9   3   1       12.82       10.36      2.95 o 
  -9   4   1        2.66        0.59      2.22 o 
  -8   4   1        2.78        1.25      1.87 o 
  -7   4   1       89.38       94.32      3.20 o 
  -6   4   1       57.82       60.55      2.16 o 
  -5   4   1       58.90       59.77      2.42 o 
  -4   4   1      312.40      297.71      4.02 o 
  -3   4   1       13.76       25.58      1.32 o 
  -2   4   1        0.21        0.84      1.18 o 
  -1   4   1      230.16      213.17      3.20 o 
   0   4   1     1437.34     1408.26     11.47 o 
   1   4   1      494.38      482.00      5.02 o 
   2   4   1      539.80      580.14      5.65 o 
   3   4   1       61.74       52.25      1.70 o 
   4   4   1       65.65       71.03      1.97 o 
   5   4   1        3.30        1.07      1.11 o 
   6   4   1        0.03       -0.62      1.26 o 
   7   4   1       16.88       16.57      2.07 o 
   8   4   1        1.42        2.33      2.12 o 
  -8   5   1       15.77       12.42      2.42 o 
  -7   5   1       10.18        7.67      1.97 o 
  -6   5   1       62.80       61.24      2.42 o 
  -5   5   1      238.01      230.92      3.96 o 
  -4   5   1       34.57       32.27      1.74 o 
  -3   5   1      206.07      227.01      3.68 o 
  -2   5   1     1885.87     1992.16     16.33 o 
  -1   5   1      214.04      217.54      3.86 o 
   0   5   1        3.96        1.90      0.92 o 
   1   5   1      364.98      373.84      4.33 o 
   2   5   1      401.84      425.02      4.76 o 
   3   5   1       64.22       72.44      1.61 o 
   4   5   1      352.04      346.99      4.37 o 
   5   5   1        4.61        4.09      1.52 o 
   6   5   1      111.03      106.41      2.99 o 
   7   5   1        8.38        9.19      1.80 o 
   8   5   1        7.56        4.89      2.54 o 
  -8   6   1       38.12       44.64      3.64 o 
  -7   6   1      116.24      128.92      3.68 o 
  -6   6   1      367.70      371.16      5.56 o 
  -5   6   1        0.71        0.28      1.31 o 
  -4   6   1        1.99        2.32      1.15 o 
  -3   6   1      195.45      212.45      3.17 o 
  -2   6   1       70.95       78.85      1.80 o 
  -1   6   1       30.51       38.20      1.56 o 
   0   6   1      452.26      502.44      5.19 o 
   1   6   1       39.31       43.20      1.51 o 
   2   6   1      498.62      503.64      5.58 o 
   3   6   1       10.34        8.58      0.97 o 
   4   6   1      458.97      445.31      5.29 o 
   5   6   1        6.28        7.81      1.60 o 
   6   6   1       17.98       19.81      2.02 o 
   7   6   1       37.30       38.16      2.34 o 
   8   6   1      129.46      135.87      4.82 o 
  -8   7   1        0.03        0.48      2.10 o 
  -7   7   1        0.36        0.96      1.70 o 
  -6   7   1      104.84      104.55      3.15 o 
  -5   7   1        8.26        8.16      1.54 o 
  -4   7   1      302.44      274.40      4.12 o 
  -3   7   1       19.45       15.78      1.34 o 
  -2   7   1      200.22      177.64      2.81 o 
  -1   7   1        7.75        8.39      1.09 o 
   0   7   1        1.26        1.58      0.85 o 
   1   7   1       25.96       26.21      1.25 o 
   2   7   1        4.14        1.86      1.03 o 
   3   7   1       44.65       41.99      1.55 o 
   4   7   1        7.94        7.47      1.54 o 
   5   7   1      115.08      103.64      3.23 o 
   6   7   1       14.19       10.30      1.86 o 
   7   7   1       15.78       20.53      2.21 o 
  -7   8   1        2.74        3.02      1.92 o 
  -6   8   1        9.96       10.01      1.75 o 
  -5   8   1      254.79      251.41      4.89 o 
  -4   8   1      166.23      158.48      3.91 o 
  -3   8   1       82.59       85.71      2.38 o 
  -2   8   1      103.74      115.44      2.47 o 
  -1   8   1      749.85      705.14      7.53 o 
   0   8   1       23.86       26.31      1.39 o 
   1   8   1      115.09      109.83      2.34 o 
   2   8   1      154.21      148.59      3.01 o 
   3   8   1       20.03       21.47      1.62 o 
   4   8   1        1.34        1.14      1.38 o 
   5   8   1       64.37       60.38      2.57 o 
   6   8   1       14.27       12.43      2.13 o 
   7   8   1       13.91       10.99      2.13 o 
  -7   9   1       10.29       13.02      2.30 o 
  -6   9   1        0.86        0.94      2.13 o 
  -5   9   1        1.58        0.66      1.67 o 
  -4   9   1       14.82       18.60      1.79 o 
  -3   9   1      149.21      135.34      2.92 o 
  -2   9   1      123.16      119.82      2.68 o 
  -1   9   1       30.45       32.06      1.78 o 
   0   9   1      547.90      553.93      6.01 o 
   1   9   1     1059.20     1012.37     10.41 o 
   2   9   1        4.45       10.14      1.36 o 
   3   9   1       11.38       15.11      1.41 o 
   4   9   1       76.88       76.31      2.75 o 
   5   9   1       11.70       13.84      2.29 o 
   6   9   1       62.45       70.74      3.57 o 
  -6  10   1        6.19        3.66      2.22 o 
  -5  10   1        5.68        4.34      2.02 o 
  -4  10   1        0.60       -1.37      1.52 o 
  -3  10   1        9.01        9.59      1.61 o 
  -2  10   1       26.62       31.88      1.85 o 
  -1  10   1        1.41        2.10      1.19 o 
   0  10   1      171.68      158.99      3.53 o 
   1  10   1       98.03      101.31      2.54 o 
   2  10   1       38.12       43.32      2.07 o 
   3  10   1       71.20       70.48      2.83 o 
   4  10   1       19.16       14.94      1.99 o 
   5  10   1       17.55       18.68      2.50 o 
   6  10   1        1.43        3.97      2.45 o 
  -5  11   1        5.07       11.09      2.62 o 
  -4  11   1        0.31        0.38      1.72 o 
  -3  11   1       13.29       13.20      1.83 o 
  -2  11   1       13.85       12.58      1.76 o 
  -1  11   1        0.29       -0.32      1.48 o 
   0  11   1        1.43       -0.04      1.58 o 
   1  11   1        1.55        2.81      1.67 o 
   2  11   1       16.07       19.61      1.76 o 
   3  11   1       11.06       12.47      2.14 o 
   4  11   1        8.63       15.25      2.32 o 
   5  11   1       53.97       57.90      3.50 o 
  -4  12   1        0.73        1.94      2.39 o 
  -3  12   1       13.83       21.28      3.27 o 
  -2  12   1       15.14       19.59      2.29 o 
  -1  12   1       33.64       40.83      2.96 o 
   0  12   1       52.80       70.47      3.47 o 
   1  12   1        2.88        2.35      2.03 o 
   2  12   1       64.81       76.96      4.24 o 
   3  12   1       15.49       20.55      2.57 o 
  -1  13   1        0.54        0.52      2.26 o 
   0  13   1       28.97       32.97      3.54 o 
   1  13   1        2.07        5.87      2.61 o 
  -9   0   2        9.63       17.43      3.61 o 
  -8   0   2        0.65        2.12      2.10 o 
  -7   0   2        4.93        4.64      1.88 o 
  -6   0   2       14.18       18.58      2.21 o 
  -5   0   2       39.80       37.48      2.06 o 
  -4   0   2      595.44      594.92      9.14 o 
  -3   0   2       95.94       92.28      2.76 o 
  -2   0   2     6592.74     6507.86     77.46 o 
  -1   0   2     3850.56     3597.44     62.03 o 
   0   0   2     4338.46     3901.45    119.00 o 
   1   0   2    11985.22    10884.58    132.06 o 
   2   0   2     5100.48     5212.37     62.30 o 
   3   0   2     1265.76     1276.65     16.19 o 
   4   0   2      405.73      440.89      9.31 o 
   5   0   2      167.20      170.04      3.52 o 
   6   0   2        4.41        2.76      1.99 o 
   7   0   2       60.10       59.63      3.79 o 
   8   0   2       45.58       44.27      4.24 o 
   9   0   2       31.63       33.81      5.34 o 
  -9   1   2        2.39        0.76      2.40 o 
  -8   1   2        5.54        3.16      1.74 o 
  -7   1   2      170.86      150.74      3.16 o 
  -6   1   2        4.68        5.52      1.14 o 
  -5   1   2       47.11       45.92      1.56 o 
  -4   1   2       92.44      120.89      2.95 o 
  -3   1   2      716.27      744.32      7.43 o 
  -2   1   2        1.26        1.82      0.89 o 
  -1   1   2       34.76       31.41      0.96 o 
   0   1   2     4195.68     4006.84     41.02 o 
   1   1   2     2114.94     2179.16     22.11 o 
   2   1   2      238.35      236.47      3.10 o 
   3   1   2      195.15      209.18      2.96 o 
   4   1   2      789.60      838.95      7.46 o 
   5   1   2      164.52      153.67      2.60 o 
   6   1   2      149.03      146.75      3.28 o 
   7   1   2      126.60      118.68      3.50 o 
   8   1   2        0.54        0.95      1.87 o 
   9   1   2       11.90       10.35      2.46 o 
  -9   2   2       71.40       71.64      3.66 o 
  -8   2   2       24.40       26.71      2.36 o 
  -7   2   2        7.02       11.41      1.60 o 
  -6   2   2       95.91      109.40      2.68 o 
  -5   2   2       30.51       31.44      1.43 o 
  -4   2   2       47.59       46.76      1.69 o 
  -3   2   2      120.14      132.72      2.37 o 
  -2   2   2      607.34      598.15      6.47 o 
  -1   2   2      508.46      466.58      5.31 o 
   0   2   2      381.46      366.30      3.93 o 
   1   2   2     2112.53     2032.14     21.14 o 
   2   2   2        0.12        0.41      0.60 o 
   3   2   2      950.97     1027.96      8.97 o 
   4   2   2       41.52       41.01      1.40 o 
   5   2   2       67.29       69.40      1.80 o 
   6   2   2       38.08       43.66      2.01 o 
   7   2   2      268.55      258.95      4.60 o 
   8   2   2        0.00        0.42      1.89 o 
   9   2   2      125.78      124.51      5.12 o 
  -9   3   2        6.54       10.51      2.39 o 
  -8   3   2       58.02       54.78      2.97 o 
  -7   3   2       69.05       71.07      2.58 o 
  -6   3   2      508.96      486.41      5.71 o 
  -5   3   2       35.94       32.82      1.51 o 
  -4   3   2        1.78        4.11      0.99 o 
  -3   3   2      470.53      441.56      6.08 o 
  -2   3   2      304.72      285.57      3.78 o 
  -1   3   2        0.67        1.34      0.53 o 
   0   3   2       24.35       25.12      1.35 o 
   1   3   2       55.37       53.17      1.44 o 
   2   3   2      273.80      228.89      3.43 o 
   3   3   2      506.02      506.77      5.60 o 
   4   3   2       90.43       98.58      2.21 o 
   5   3   2        0.83        0.71      0.96 o 
   6   3   2       12.83       17.85      1.81 o 
   7   3   2       35.23       39.06      2.37 o 
   8   3   2        0.02       -0.14      2.20 o 
  -9   4   2        1.35       -0.14      2.18 o 
  -8   4   2       10.39        3.30      2.05 o 
  -7   4   2        6.70        5.97      2.38 o 
  -6   4   2      205.73      200.92      3.58 o 
  -5   4   2     1222.75     1185.19     10.64 o 
  -4   4   2      175.98      168.68      2.78 o 
  -3   4   2       30.23       25.87      1.39 o 
  -2   4   2     2877.86     3140.13     23.76 o 
  -1   4   2     4823.81     4984.37     39.04 o 
   0   4   2      421.79      433.07      4.80 o 
   1   4   2     1351.09     1434.23     13.11 o 
   2   4   2      443.72      513.03      5.03 o 
   3   4   2      243.65      260.21      3.22 o 
   4   4   2      191.81      181.86      2.87 o 
   5   4   2      389.73      368.59      4.79 o 
   6   4   2      183.93      173.13      3.26 o 
   7   4   2        0.09       -0.55      1.70 o 
   8   4   2        8.37        3.00      2.63 o 
  -8   5   2       13.79       11.93      2.46 o 
  -7   5   2       30.36       31.90      2.35 o 
  -6   5   2       41.46       38.59      1.95 o 
  -5   5   2       34.09       35.89      1.78 o 
  -4   5   2      331.80      306.61      4.52 o 
  -3   5   2        1.00        1.80      0.81 o 
  -2   5   2      372.93      416.06      4.24 o 
  -1   5   2       17.28       20.67      1.18 o 
   0   5   2       12.65        6.33      1.09 o 
   1   5   2      610.25      643.81      6.83 o 
   2   5   2       63.71       75.23      1.79 o 
   3   5   2       10.84       10.01      0.99 o 
   4   5   2       31.31       33.95      1.56 o 
   5   5   2        5.83        5.45      1.47 o 
   6   5   2        2.27        0.90      1.37 o 
   7   5   2       24.26       25.58      2.37 o 
   8   5   2       17.67       21.22      2.71 o 
  -8   6   2       84.60       83.96      3.81 o 
  -7   6   2       23.88       20.18      2.08 o 
  -6   6   2       89.77       93.91      2.92 o 
  -5   6   2       35.87       37.02      1.87 o 
  -4   6   2      284.61      291.07      4.64 o 
  -3   6   2        1.05       -0.28      0.83 o 
  -2   6   2       47.12       33.62      1.29 o 
  -1   6   2      151.56      147.77      2.43 o 
   0   6   2       39.34       51.90      1.63 o 
   1   6   2      209.74      209.07      3.00 o 
   2   6   2       51.87       48.66      1.44 o 
   3   6   2        0.01        1.27      0.95 o 
   4   6   2       96.24       88.05      2.58 o 
   5   6   2      372.99      359.75      5.63 o 
   6   6   2       11.51       12.82      1.81 o 
   7   6   2       44.96       42.11      2.56 o 
   8   6   2       33.36       43.79      3.32 o 
  -8   7   2        8.93        8.48      2.38 o 
  -7   7   2       47.67       49.96      2.69 o 
  -6   7   2        1.22        0.21      1.42 o 
  -5   7   2        3.40        1.71      1.32 o 
  -4   7   2      239.80      230.85      3.77 o 
  -3   7   2       20.51       23.68      1.48 o 
  -2   7   2       39.79       38.25      1.47 o 
  -1   7   2        0.57        0.82      0.85 o 
   0   7   2       22.75       19.09      1.32 o 
   1   7   2        9.04        5.70      0.94 o 
   2   7   2       57.77       57.07      1.77 o 
   3   7   2       97.32      112.62      2.42 o 
   4   7   2       75.66       75.42      2.49 o 
   5   7   2       84.66       85.40      3.04 o 
   6   7   2       39.33       42.12      2.40 o 
   7   7   2        7.59       10.08      2.02 o 
  -7   8   2        5.05        4.43      1.93 o 
  -6   8   2       34.58       39.85      2.65 o 
  -5   8   2       10.73        6.71      1.42 o 
  -4   8   2      140.65      134.15      3.06 o 
  -3   8   2        0.09        0.30      1.07 o 
  -2   8   2       72.60       65.32      2.09 o 
  -1   8   2       50.67       52.59      1.82 o 
   0   8   2      369.47      368.36      5.57 o 
   1   8   2       25.52       28.91      1.34 o 
   2   8   2      392.14      392.42      4.52 o 
   3   8   2        0.08        0.66      1.13 o 
   4   8   2       23.60       22.95      1.81 o 
   5   8   2       38.76       37.66      2.36 o 
   6   8   2       45.80       49.64      2.76 o 
   7   8   2        3.51        1.54      1.87 o 
  -7   9   2        6.31        4.54      2.11 o 
  -6   9   2        0.06        0.08      1.73 o 
  -5   9   2        1.37       -0.88      1.68 o 
  -4   9   2       49.37       45.95      2.23 o 
  -3   9   2      234.18      211.82      3.56 o 
  -2   9   2      124.63      117.13      3.05 o 
  -1   9   2       25.83       29.81      1.64 o 
   0   9   2      402.75      409.03      5.28 o 
   1   9   2      658.71      664.69      6.34 o 
   2   9   2       26.84       24.59      1.65 o 
   3   9   2        1.58        0.00      1.26 o 
   4   9   2       71.42       68.34      2.84 o 
   5   9   2        9.88       11.19      1.94 o 
   6   9   2        0.13        0.56      2.06 o 
  -6  10   2        1.21       -2.29      1.82 o 
  -5  10   2        1.04        1.27      1.91 o 
  -4  10   2       45.48       48.33      2.38 o 
  -3  10   2       21.15       22.11      1.84 o 
  -2  10   2       16.59       15.66      1.70 o 
  -1  10   2       29.54       22.75      2.10 o 
   0  10   2        0.99        2.08      1.35 o 
   1  10   2        0.12       -1.98      1.54 o 
   2  10   2       50.27       50.09      2.21 o 
   3  10   2       99.36      105.25      3.47 o 
   4  10   2        0.04        1.31      1.58 o 
   5  10   2        0.13       -2.10      1.74 o 
  -5  11   2        7.08        3.24      2.20 o 
  -4  11   2        8.03        5.35      2.05 o 
  -3  11   2       27.71       31.94      2.87 o 
  -2  11   2       40.74       42.74      2.50 o 
  -1  11   2        0.53        1.22      1.39 o 
   0  11   2       84.86       94.76      3.39 o 
   1  11   2       32.62       28.75      2.32 o 
   2  11   2       31.08       35.56      2.50 o 
   3  11   2       55.68       68.81      3.18 o 
   4  11   2       55.47       65.48      3.50 o 
  -4  12   2        3.54        4.40      2.52 o 
  -3  12   2        0.33        2.63      2.07 o 
  -2  12   2        2.88        4.41      1.78 o 
  -1  12   2        2.91        2.09      1.69 o 
   0  12   2        1.34        0.34      1.72 o 
   1  12   2       17.03       27.86      2.79 o 
   2  12   2        0.77        0.44      1.77 o 
   3  12   2        2.45        6.14      2.33 o 
  -1  13   2        0.02        3.37      2.12 o 
   0  13   2       45.03       50.74      5.89 o 
   1  13   2       47.68       53.63      4.45 o 
  -9   1   3        7.38        7.24      2.29 o 
  -8   1   3       34.26       31.92      2.51 o 
  -7   1   3        5.08        5.87      1.27 o 
  -6   1   3        8.21        3.84      1.12 o 
  -5   1   3       38.35       46.74      1.66 o 
  -4   1   3     1437.88     1504.02     14.84 o 
  -3   1   3     2104.33     2190.22     21.53 o 
  -2   1   3       10.56       13.39      1.25 o 
  -1   1   3        3.91        8.84      0.77 o 
   0   1   3     3254.44     3159.59     32.19 o 
   1   1   3     5739.19     5654.02     63.36 o 
   2   1   3      144.85      153.13      2.15 o 
   3   1   3     1675.21     1728.71     14.04 o 
   4   1   3       33.01       38.97      1.20 o 
   5   1   3      247.66      241.52      3.42 o 
   6   1   3      146.17      143.38      3.62 o 
   7   1   3      127.00      125.72      4.06 o 
   8   1   3        3.65        0.87      1.80 o 
   9   1   3        3.86        1.34      2.48 o 
  -9   2   3       24.71       23.19      2.76 o 
  -8   2   3        1.24        0.28      1.56 o 
  -7   2   3        0.00        2.62      1.48 o 
  -6   2   3      263.66      262.07      3.94 o 
  -5   2   3       93.03      103.11      2.28 o 
  -4   2   3        3.66        2.78      1.06 o 
  -3   2   3        2.16        3.54      0.88 o 
  -2   2   3      582.50      564.25      5.68 o 
  -1   2   3      559.44      483.73      4.80 o 
   0   2   3     1243.68     1277.66     13.58 o 
   1   2   3     9499.40     9244.28     78.01 o 
   2   2   3      392.55      405.93      4.56 o 
   3   2   3      345.13      350.48      3.88 o 
   4   2   3     1362.14     1354.24     10.15 o 
   5   2   3       19.80       22.11      1.47 o 
   6   2   3      144.83      159.83      3.46 o 
   7   2   3       44.32       42.44      2.41 o 
   8   2   3       49.95       48.30      3.91 o 
  -9   3   3        2.26        1.57      2.17 o 
  -8   3   3        2.56        3.68      2.20 o 
  -7   3   3      253.59      267.82      5.51 o 
  -6   3   3       14.96       11.80      1.44 o 
  -5   3   3      351.29      366.08      4.51 o 
  -4   3   3      841.01      821.33      7.89 o 
  -3   3   3      552.67      603.66      6.08 o 
  -2   3   3       40.37       38.15      1.35 o 
  -1   3   3      515.17      523.85      4.96 o 
   0   3   3      273.01      273.24      2.65 o 
   1   3   3       72.99       75.68      1.67 o 
   2   3   3       13.79       15.88      1.32 o 
   3   3   3      568.79      540.54      4.88 o 
   4   3   3       16.17       20.76      1.10 o 
   5   3   3      140.20      137.15      2.65 o 
   6   3   3       34.63       29.73      1.72 o 
   7   3   3       47.29       49.88      2.65 o 
   8   3   3      100.93       99.96      4.45 o 
  -9   4   3       20.35       20.68      2.78 o 
  -8   4   3       11.77       12.02      2.29 o 
  -7   4   3        0.40       -1.46      1.43 o 
  -6   4   3      433.48      428.51      5.44 o 
  -5   4   3        0.33        0.84      1.23 o 
  -4   4   3        5.95        7.21      1.00 o 
  -3   4   3      714.37      717.06      7.55 o 
  -2   4   3      144.78      130.99      2.33 o 
  -1   4   3      286.58      281.76      3.35 o 
   0   4   3       96.24       93.33      1.76 o 
   1   4   3     1178.31     1223.25     10.54 o 
   2   4   3       30.42       30.70      1.38 o 
   3   4   3      255.74      276.71      3.52 o 
   4   4   3        3.59        5.09      1.04 o 
   5   4   3       70.02       68.63      2.35 o 
   6   4   3       24.23       23.15      1.82 o 
   7   4   3       13.33       14.44      1.93 o 
   8   4   3       19.62       27.97      3.45 o 
  -9   5   3        0.01        2.42      2.27 o 
  -8   5   3       50.45       59.64      3.54 o 
  -7   5   3       28.53       26.81      3.00 o 
  -6   5   3       66.23       71.77      2.38 o 
  -5   5   3        0.19        0.72      1.08 o 
  -4   5   3      301.70      311.38      4.07 o 
  -3   5   3      130.64      142.49      2.58 o 
  -2   5   3       40.60       42.26      1.27 o 
  -1   5   3     2179.42     2298.50     18.95 o 
   0   5   3       61.77       58.09      1.57 o 
   1   5   3      894.68      914.14      7.70 o 
   2   5   3       13.58       12.46      0.94 o 
   3   5   3      155.90      155.68      2.56 o 
   4   5   3      299.23      298.97      3.94 o 
   5   5   3       33.38       34.22      1.88 o 
   6   5   3        9.74       12.19      1.70 o 
   7   5   3       40.71       40.01      2.98 o 
   8   5   3       15.95       18.71      3.20 o 
  -8   6   3       33.87       31.25      2.86 o 
  -7   6   3      127.44      128.18      3.68 o 
  -6   6   3        2.17        3.13      1.57 o 
  -5   6   3       16.14       15.76      1.48 o 
  -4   6   3       89.48       89.41      2.33 o 
  -3   6   3       21.17       23.86      1.25 o 
  -2   6   3        4.46        2.61      0.83 o 
  -1   6   3       25.89       30.91      1.11 o 
   0   6   3       43.71       43.42      1.45 o 
   1   6   3        9.17       11.95      0.96 o 
   2   6   3      126.70      120.60      2.01 o 
   3   6   3      132.57      148.51      2.71 o 
   4   6   3       87.45       89.64      2.44 o 
   5   6   3       84.52       78.76      2.55 o 
   6   6   3       21.37       28.52      2.13 o 
   7   6   3       50.51       58.71      3.07 o 
   8   6   3       21.61       27.45      3.22 o 
  -8   7   3       37.42       37.95      3.10 o 
  -7   7   3       38.10       43.27      2.75 o 
  -6   7   3        0.24        0.81      1.43 o 
  -5   7   3      118.02      111.34      2.90 o 
  -4   7   3       87.57       70.27      2.26 o 
  -3   7   3        1.59        0.25      0.98 o 
  -2   7   3        5.86        5.72      0.99 o 
  -1   7   3       95.90       85.57      2.33 o 
   0   7   3      176.31      172.46      2.58 o 
   1   7   3        1.40        1.27      0.79 o 
   2   7   3       56.95       59.87      1.57 o 
   3   7   3       16.71       15.08      1.37 o 
   4   7   3       22.72       26.98      1.86 o 
   5   7   3        2.27        2.76      1.42 o 
   6   7   3        0.86        0.79      1.59 o 
   7   7   3       75.37       79.16      3.21 o 
  -7   8   3       36.27       44.84      3.39 o 
  -6   8   3        1.37        0.10      1.66 o 
  -5   8   3      118.01      112.73      3.42 o 
  -4   8   3        0.43       -1.81      1.21 o 
  -3   8   3      139.79      133.30      2.80 o 
  -2   8   3      153.76      154.73      2.80 o 
  -1   8   3      349.92      338.91      4.11 o 
   0   8   3      277.01      263.70      3.83 o 
   1   8   3      371.02      378.63      4.57 o 
   2   8   3       21.03       19.04      1.30 o 
   3   8   3        1.06        1.26      1.41 o 
   4   8   3       63.17       58.86      2.62 o 
   5   8   3       28.35       29.67      2.20 o 
   6   8   3        0.75        2.49      1.99 o 
   7   8   3        1.39        2.86      2.00 o 
  -7   9   3        7.77       10.03      2.19 o 
  -6   9   3       66.07       65.45      3.15 o 
  -5   9   3       23.29       25.66      2.21 o 
  -4   9   3        4.28        1.63      1.47 o 
  -3   9   3      121.61      105.92      2.76 o 
  -2   9   3        0.30       -1.82      1.21 o 
  -1   9   3       44.60       37.81      2.28 o 
   0   9   3      565.84      561.59      6.88 o 
   1   9   3      537.33      524.64      7.93 o 
   2   9   3       96.90       91.18      2.33 o 
   3   9   3       19.51       20.13      1.91 o 
   4   9   3      111.11      103.96      3.34 o 
   5   9   3       17.33       14.65      1.95 o 
   6   9   3        3.51        1.99      2.14 o 
  -6  10   3        3.22        3.71      2.01 o 
  -5  10   3       11.30        9.94      2.29 o 
  -4  10   3        7.04        6.96      1.82 o 
  -3  10   3        0.98        2.48      1.58 o 
  -2  10   3      195.35      179.08      4.11 o 
  -1  10   3       74.04       82.47      3.09 o 
   0  10   3       23.26       26.43      2.05 o 
   1  10   3        6.42        4.66      1.69 o 
   2  10   3       65.25       69.03      3.94 o 
   3  10   3       25.55       27.70      2.49 o 
   4  10   3        1.03        3.27      1.77 o 
   5  10   3       38.71       44.79      2.94 o 
  -5  11   3       42.78       49.08      3.33 o 
  -4  11   3        7.53        6.02      1.95 o 
  -3  11   3        2.81        3.41      1.86 o 
  -2  11   3        0.12        0.28      1.65 o 
  -1  11   3        9.90       10.07      1.81 o 
   0  11   3       11.06        7.89      1.70 o 
   1  11   3        1.60        0.09      1.56 o 
   2  11   3        0.05       -2.49      1.66 o 
   3  11   3       36.53       40.93      3.01 o 
   4  11   3        4.42        3.79      2.05 o 
  -4  12   3        7.65        3.19      2.63 o 
  -3  12   3       10.62        9.96      2.36 o 
  -2  12   3      121.05      142.92      5.42 o 
  -1  12   3        0.13       -2.37      1.58 o 
   0  12   3       30.47       36.33      2.70 o 
   1  12   3        1.53        2.25      1.78 o 
   2  12   3        0.74        1.19      2.24 o 
   3  12   3        0.00        2.66      2.48 o 
  -1  13   3        0.35       -0.50      2.60 o 
   0  13   3        0.02        5.21      2.12 o 
  -9   0   4       23.45       24.25      4.36 o 
  -8   0   4        0.86        3.40      2.22 o 
  -7   0   4        6.39        3.02      1.70 o 
  -6   0   4      432.19      423.88      6.53 o 
  -5   0   4        8.20        5.79      1.71 o 
  -4   0   4     1266.63     1290.01     17.07 o 
  -3   0   4      265.35      310.17      5.72 o 
  -2   0   4      783.44      811.08     15.87 o 
  -1   0   4    11186.54    10331.67    267.96 o 
   0   0   4    11111.66    10162.60    144.35 o 
   1   0   4    14966.10    14212.07    168.34 o 
   2   0   4     1654.33     1719.19     20.87 o 
   3   0   4       92.85      111.78      3.01 o 
   4   0   4     1042.30     1063.47     11.99 o 
   5   0   4       72.68       76.72      3.13 o 
   6   0   4      322.36      302.27      7.16 o 
   7   0   4        1.77        0.32      2.21 o 
   8   0   4        2.50       -1.09      2.54 o 
  -9   1   4       22.27       24.39      2.67 o 
  -8   1   4       47.23       45.14      2.39 o 
  -7   1   4       44.85       39.24      1.85 o 
  -6   1   4        0.07       -0.32      1.19 o 
  -5   1   4        0.00        0.52      0.84 o 
  -4   1   4      954.13     1024.95      9.19 o 
  -3   1   4      543.64      550.92      5.36 o 
  -2   1   4       99.80      110.59      2.20 o 
  -1   1   4     2981.05     2941.62     30.14 o 
   0   1   4      524.26      549.47      6.28 o 
   1   1   4     4983.10     4977.69     42.34 o 
   2   1   4        5.81        3.57      1.08 o 
   3   1   4        1.00        1.25      0.78 o 
   4   1   4      330.32      334.40      3.62 o 
   5   1   4        5.81        5.18      1.18 o 
   6   1   4        7.67       11.28      1.75 o 
   7   1   4        0.08       -1.25      1.58 o 
   8   1   4        0.25        1.35      1.88 o 
  -9   2   4        3.97        2.43      2.19 o 
  -8   2   4        0.64       -0.63      1.61 o 
  -7   2   4      116.02      124.27      3.23 o 
  -6   2   4       29.66       25.79      1.67 o 
  -5   2   4       60.01       62.53      1.85 o 
  -4   2   4        8.75        5.35      1.27 o 
  -3   2   4        6.17        4.80      0.99 o 
  -2   2   4      429.63      403.13      4.12 o 
  -1   2   4      426.58      453.98      5.39 o 
   0   2   4      107.13      114.64      1.74 o 
   1   2   4      921.56      902.59      8.43 o 
   2   2   4      419.36      475.45      5.09 o 
   3   2   4      590.92      604.74      5.97 o 
   4   2   4      481.40      476.00      4.99 o 
   5   2   4       72.15       75.74      2.19 o 
   6   2   4      262.74      260.35      4.40 o 
   7   2   4        1.84        4.21      1.74 o 
   8   2   4      134.88      135.62      5.00 o 
  -9   3   4        1.34        1.33      2.08 o 
  -8   3   4        3.12        1.90      1.67 o 
  -7   3   4      485.20      465.35      6.33 o 
  -6   3   4      328.69      301.02      4.34 o 
  -5   3   4        1.16        0.82      1.05 o 
  -4   3   4        1.69       -1.07      0.88 o 
  -3   3   4       12.21        8.80      1.11 o 
  -2   3   4      262.47      235.43      3.24 o 
  -1   3   4      314.88      294.75      3.03 o 
   0   3   4      211.38      204.97      2.95 o 
   1   3   4      768.98      866.92      8.32 o 
   2   3   4     1279.64     1272.97     11.55 o 
   3   3   4      176.49      189.10      2.67 o 
   4   3   4       48.14       58.21      1.59 o 
   5   3   4     1506.50     1460.09     12.59 o 
   6   3   4      197.64      195.97      3.90 o 
   7   3   4       43.48       47.43      2.89 o 
   8   3   4       53.45       59.80      3.78 o 
  -9   4   4       20.38       13.43      3.04 o 
  -8   4   4        0.63        0.49      1.82 o 
  -7   4   4       17.19       16.85      2.09 o 
  -6   4   4       49.30       57.67      2.17 o 
  -5   4   4      114.14      119.71      2.65 o 
  -4   4   4        7.08        7.02      1.04 o 
  -3   4   4       83.40       63.21      1.60 o 
  -2   4   4      572.30      705.95      6.77 o 
  -1   4   4      242.26      240.08      2.99 o 
   0   4   4      449.11      531.62      4.91 o 
   1   4   4       41.19       41.99      2.27 o 
   2   4   4      354.66      381.29      4.58 o 
   3   4   4      231.58      213.28      3.02 o 
   4   4   4        2.77        3.62      1.00 o 
   5   4   4       15.77       12.80      1.56 o 
   6   4   4        3.90        2.07      1.47 o 
   7   4   4        0.81        1.19      2.04 o 
   8   4   4       32.82       34.13      3.34 o 
  -9   5   4        0.16       -0.15      2.15 o 
  -8   5   4       17.78       18.90      2.35 o 
  -7   5   4       87.36       84.65      4.31 o 
  -6   5   4      205.27      197.43      3.87 o 
  -5   5   4       65.56       67.36      2.04 o 
  -4   5   4      165.54      181.44      2.86 o 
  -3   5   4       27.78       30.94      1.44 o 
  -2   5   4      116.43      130.98      2.24 o 
  -1   5   4     1257.51     1296.74     11.34 o 
   0   5   4        0.08       -0.92      0.69 o 
   1   5   4      324.42      376.78      4.40 o 
   2   5   4        0.01        0.05      0.73 o 
   3   5   4       60.70       65.26      1.79 o 
   4   5   4      409.95      372.54      4.59 o 
   5   5   4      363.49      353.10      5.19 o 
   6   5   4      189.69      186.76      3.96 o 
   7   5   4       11.98       12.50      2.57 o 
   8   5   4       13.31       19.52      3.26 o 
  -8   6   4       29.76       35.07      2.96 o 
  -7   6   4       74.24       70.48      3.07 o 
  -6   6   4      300.26      275.19      4.45 o 
  -5   6   4      173.87      174.00      3.14 o 
  -4   6   4      143.29      131.43      2.59 o 
  -3   6   4      354.34      335.73      3.99 o 
  -2   6   4        3.76        0.91      0.78 o 
  -1   6   4       68.32       78.01      2.22 o 
   0   6   4      365.08      332.68      4.14 o 
   1   6   4      419.78      390.30      5.02 o 
   2   6   4      497.63      477.50      5.62 o 
   3   6   4       10.24        5.59      0.90 o 
   4   6   4       13.54       14.32      1.47 o 
   5   6   4        2.55        1.55      1.31 o 
   6   6   4        9.35        6.44      1.71 o 
   7   6   4        4.61        3.02      2.60 o 
  -8   7   4        5.22       10.16      2.44 o 
  -7   7   4        0.18        1.94      1.77 o 
  -6   7   4       52.96       47.96      2.31 o 
  -5   7   4       84.90       78.24      2.62 o 
  -4   7   4       33.66       42.86      1.95 o 
  -3   7   4       43.50       47.00      1.80 o 
  -2   7   4        0.02       -0.47      0.91 o 
  -1   7   4       63.33       59.36      1.74 o 
   0   7   4        2.13        0.79      0.87 o 
   1   7   4       92.14       92.32      2.31 o 
   2   7   4      336.92      309.67      3.97 o 
   3   7   4       97.27       96.30      2.65 o 
   4   7   4        8.17        9.72      1.55 o 
   5   7   4      187.76      187.21      4.08 o 
   6   7   4       14.21       15.52      2.57 o 
   7   7   4       20.03       31.19      4.18 o 
  -7   8   4        9.73       16.35      2.29 o 
  -6   8   4       49.69       48.63      2.55 o 
  -5   8   4       22.48       21.87      2.24 o 
  -4   8   4        7.53        4.90      1.51 o 
  -3   8   4      578.01      526.83      6.06 o 
  -2   8   4      301.77      273.05      4.00 o 
  -1   8   4       13.92       12.07      1.79 o 
   0   8   4      260.32      279.18      4.28 o 
   1   8   4      591.44      574.92      7.24 o 
   2   8   4       86.92       75.23      2.13 o 
   3   8   4        2.04        0.21      1.26 o 
   4   8   4        0.08       -0.08      1.41 o 
   5   8   4       41.27       38.11      2.63 o 
   6   8   4        2.22        4.16      2.11 o 
  -7   9   4        4.33        3.11      2.06 o 
  -6   9   4        0.44        4.76      1.83 o 
  -5   9   4       55.21       63.64      2.61 o 
  -4   9   4       36.26       30.34      2.04 o 
  -3   9   4      114.46      102.37      3.22 o 
  -2   9   4      197.16      191.00      3.70 o 
  -1   9   4       23.45       22.90      1.91 o 
   0   9   4      191.59      176.97      3.82 o 
   1   9   4       30.47       36.19      1.93 o 
   2   9   4      169.54      165.92      3.51 o 
   3   9   4        7.25        6.87      2.14 o 
   4   9   4        1.91        2.36      1.63 o 
   5   9   4        3.69        2.28      1.81 o 
   6   9   4       17.83       21.88      3.46 o 
  -6  10   4       21.84       17.61      2.67 o 
  -5  10   4        6.57        3.53      1.83 o 
  -4  10   4       66.25       64.50      2.71 o 
  -3  10   4        0.00       -0.35      1.34 o 
  -2  10   4       62.48       57.82      2.67 o 
  -1  10   4       19.25       21.20      2.08 o 
   0  10   4       12.10        6.46      1.62 o 
   1  10   4        9.87        9.76      1.48 o 
   2  10   4        1.14        1.42      1.34 o 
   3  10   4        6.00        3.71      2.04 o 
   4  10   4       17.85       15.82      2.46 o 
   5  10   4        5.74        0.34      2.36 o 
  -5  11   4        0.03        0.93      2.01 o 
  -4  11   4        4.24        5.86      1.96 o 
  -3  11   4        0.14       -0.56      1.83 o 
  -2  11   4       31.39       30.19      2.30 o 
  -1  11   4       26.47       29.09      2.88 o 
   0  11   4        9.64       12.03      1.86 o 
   1  11   4      215.67      248.80      5.04 o 
   2  11   4       65.20       65.27      3.31 o 
   3  11   4       70.56       86.17      6.12 o 
   4  11   4        0.10       -1.18      1.95 o 
  -3  12   4        9.76       14.08      2.49 o 
  -2  12   4        0.29        3.82      1.90 o 
  -1  12   4        0.00       -0.12      1.61 o 
   0  12   4        0.29        1.26      1.79 o 
   1  12   4       30.22       30.07      3.06 o 
   2  12   4       31.88       31.84      3.09 o 
   3  12   4       19.19       21.50      3.22 o 
  -9   1   5       95.00       92.95      5.70 o 
  -8   1   5        2.34        1.54      1.67 o 
  -7   1   5        4.83        3.26      1.29 o 
  -6   1   5      193.57      185.42      3.14 o 
  -5   1   5       50.50       45.71      1.53 o 
  -4   1   5      179.15      196.42      3.36 o 
  -3   1   5      128.00      132.41      2.58 o 
  -2   1   5     1499.33     1531.97     13.87 o 
  -1   1   5       13.72        7.22      0.83 o 
   0   1   5      279.84      298.65      3.38 o 
   1   1   5      281.36      292.93      3.49 o 
   2   1   5      732.42      775.70      8.13 o 
   3   1   5      229.85      236.93      2.78 o 
   4   1   5       11.31       14.78      1.14 o 
   5   1   5       21.75       23.96      1.51 o 
   6   1   5        1.40        0.57      1.52 o 
   7   1   5       55.03       64.44      2.81 o 
   8   1   5        0.64       -0.02      2.18 o 
  -9   2   5      180.80      182.91      7.80 o 
  -8   2   5       57.54       50.61      2.50 o 
  -7   2   5        7.19        9.96      1.66 o 
  -6   2   5       82.58       77.39      2.34 o 
  -5   2   5      183.02      175.74      2.64 o 
  -4   2   5      461.78      433.05      4.65 o 
  -3   2   5     1073.28     1092.91      9.20 o 
  -2   2   5       29.62       27.07      1.09 o 
  -1   2   5      232.99      223.17      3.17 o 
   0   2   5     1157.72     1158.57     10.00 o 
   1   2   5      244.73      267.22      3.35 o 
   2   2   5      394.59      413.92      7.39 o 
   3   2   5       31.32       31.13      1.28 o 
   4   2   5      108.50      109.51      2.30 o 
   5   2   5       42.16       46.66      2.23 o 
   6   2   5      120.67      124.42      3.40 o 
   7   2   5       41.76       45.08      3.79 o 
   8   2   5       16.42       15.86      2.81 o 
  -9   3   5       44.85       50.57      3.62 o 
  -8   3   5        0.01       -2.05      1.54 o 
  -7   3   5       16.20       16.97      1.82 o 
  -6   3   5      862.45      834.15      8.57 o 
  -5   3   5      736.02      727.13      6.76 o 
  -4   3   5        1.24        2.95      0.87 o 
  -3   3   5       26.31       30.59      1.27 o 
  -2   3   5      245.44      278.56      3.75 o 
  -1   3   5       63.94       68.29      2.02 o 
   0   3   5       12.72       14.52      1.00 o 
   1   3   5      153.22      164.58      2.68 o 
   2   3   5      545.09      555.09      6.25 o 
   3   3   5      176.00      191.57      2.73 o 
   4   3   5        5.49        5.68      1.02 o 
   5   3   5       36.13       36.31      2.13 o 
   6   3   5       15.01       16.41      2.13 o 
   7   3   5        3.33        3.12      2.08 o 
   8   3   5        0.20       -1.11      2.30 o 
  -9   4   5        7.05        3.88      2.97 o 
  -8   4   5       18.47       19.83      2.10 o 
  -7   4   5       20.24       18.01      1.86 o 
  -6   4   5      296.57      295.57      6.07 o 
  -5   4   5       23.51       21.58      1.42 o 
  -4   4   5        5.11        2.88      0.93 o 
  -3   4   5      188.55      237.35      2.80 o 
  -2   4   5      210.60      200.69      2.73 o 
  -1   4   5       26.92       38.53      1.28 o 
   0   4   5      161.00      182.93      3.00 o 
   1   4   5        1.60        1.41      0.95 o 
   2   4   5        0.04        2.17      0.87 o 
   3   4   5        0.87       -0.17      0.89 o 
   4   4   5      104.12      102.18      2.22 o 
   5   4   5       60.89       63.49      2.37 o 
   6   4   5        0.51       -1.56      1.54 o 
   7   4   5        1.22        0.95      2.10 o 
   8   4   5       12.88       16.24      2.90 o 
  -9   5   5       36.93       37.44      3.17 o 
  -8   5   5       24.00       20.57      3.06 o 
  -7   5   5      103.00       92.04      4.50 o 
  -6   5   5      180.99      180.12      3.60 o 
  -5   5   5      964.70      933.83      8.59 o 
  -4   5   5      147.76      140.58      3.39 o 
  -3   5   5        0.67       -0.43      0.78 o 
  -2   5   5      418.13      455.72      4.68 o 
  -1   5   5      919.93     1012.23      8.29 o 
   0   5   5      278.76      273.59      3.16 o 
   1   5   5       47.98       46.81      2.08 o 
   2   5   5       57.38       66.35      2.01 o 
   3   5   5       32.81       28.89      1.45 o 
   4   5   5       32.30       31.40      1.74 o 
   5   5   5       10.78        8.29      1.44 o 
   6   5   5       31.18       29.90      2.89 o 
   7   5   5       16.25       19.51      2.72 o 
  -8   6   5        0.46        1.36      3.02 o 
  -7   6   5       15.38       18.18      3.00 o 
  -6   6   5       99.80      106.90      3.04 o 
  -5   6   5       32.43       33.59      1.72 o 
  -4   6   5       13.64       10.11      1.22 o 
  -3   6   5        0.01       -0.97      0.81 o 
  -2   6   5        0.29       -0.57      0.78 o 
  -1   6   5      380.00      387.43      3.92 o 
   0   6   5      120.34      126.86      2.04 o 
   1   6   5      125.99      114.57      2.72 o 
   2   6   5       19.17       21.00      1.27 o 
   3   6   5       70.41       63.45      2.12 o 
   4   6   5        5.92        4.55      1.52 o 
   5   6   5       55.96       54.97      2.29 o 
   6   6   5       30.01       28.77      2.67 o 
   7   6   5        0.74        1.81      2.70 o 
  -8   7   5       27.98       31.10      3.00 o 
  -7   7   5       28.08       29.41      2.26 o 
  -6   7   5       10.04       15.46      1.80 o 
  -5   7   5       88.39       89.59      2.59 o 
  -4   7   5       28.50       28.62      2.43 o 
  -3   7   5        0.05       -1.53      1.02 o 
  -2   7   5        5.68        1.25      1.04 o 
  -1   7   5       32.33       33.03      1.45 o 
   0   7   5        6.82       10.01      1.17 o 
   1   7   5      178.79      175.60      2.75 o 
   2   7   5       55.55       55.76      2.01 o 
   3   7   5      209.88      194.01      3.76 o 
   4   7   5       18.61       17.98      1.96 o 
   5   7   5       68.56       64.26      2.69 o 
   6   7   5        1.49        3.57      3.10 o 
   7   7   5        8.36       10.09      3.00 o 
  -7   8   5       54.73       64.53      3.23 o 
  -6   8   5       17.34       14.32      1.97 o 
  -5   8   5       22.92       22.69      1.77 o 
  -4   8   5       40.32       29.82      1.95 o 
  -3   8   5      143.75      132.07      3.11 o 
  -2   8   5       48.32       43.65      2.07 o 
  -1   8   5      151.18      141.96      3.36 o 
   0   8   5      163.48      160.42      3.27 o 
   1   8   5       89.32       83.16      2.46 o 
   2   8   5      111.78      119.78      3.77 o 
   3   8   5        5.83        4.95      1.40 o 
   4   8   5       37.56       35.82      2.35 o 
   5   8   5       42.76       48.16      4.10 o 
   6   8   5       12.43        8.65      2.61 o 
  -7   9   5        1.15       -0.46      2.06 o 
  -6   9   5        0.73       -0.98      1.77 o 
  -5   9   5       28.42       27.43      2.35 o 
  -4   9   5       27.41       26.40      2.00 o 
  -3   9   5        0.18       -0.37      1.34 o 
  -2   9   5      172.15      149.57      3.70 o 
  -1   9   5      276.63      277.61      5.24 o 
   0   9   5        6.77        7.39      1.54 o 
   1   9   5      135.54      117.23      3.40 o 
   2   9   5      422.89      399.81      7.31 o 
   3   9   5       14.76       14.84      2.39 o 
   4   9   5       10.74        9.85      2.10 o 
   5   9   5        2.60        8.16      2.73 o 
  -6  10   5        5.63        5.90      2.31 o 
  -5  10   5        0.01       -1.92      1.67 o 
  -4  10   5        6.19        6.38      1.68 o 
  -3  10   5        5.67        7.24      1.75 o 
  -2  10   5       17.04       20.64      2.37 o 
  -1  10   5        8.52        8.60      1.67 o 
   0  10   5       12.45       13.89      1.68 o 
   1  10   5      271.77      267.45      5.46 o 
   2  10   5      306.80      331.89      6.78 o 
   3  10   5        1.34       -0.96      1.82 o 
   4  10   5        2.53        1.83      1.93 o 
   5  10   5       23.32       16.43      2.61 o 
  -5  11   5        0.01        2.93      3.30 o 
  -4  11   5        2.99        0.55      1.89 o 
  -3  11   5        1.46        2.33      2.07 o 
  -2  11   5        9.16       10.51      1.90 o 
  -1  11   5       27.04       25.03      2.58 o 
   0  11   5        0.01        0.53      1.34 o 
   1  11   5        1.51        2.20      1.65 o 
   2  11   5        0.06       -1.21      2.12 o 
   3  11   5       21.55       27.25      4.00 o 
   4  11   5       61.27       76.39      5.69 o 
  -3  12   5       25.77       26.79      2.85 o 
  -2  12   5       11.89       15.41      3.16 o 
  -1  12   5       57.46       66.21      3.00 o 
   0  12   5       28.52       36.18      2.73 o 
   1  12   5        7.94        5.15      2.59 o 
   2  12   5        3.39        1.26      2.54 o 
  -9   0   6       61.57       70.14      7.12 o 
  -8   0   6       12.14        6.23      2.89 o 
  -7   0   6       20.01       20.11      2.42 o 
  -6   0   6       25.72       28.19      2.43 o 
  -5   0   6        2.06        0.43      1.25 o 
  -4   0   6       10.63       19.61      1.74 o 
  -3   0   6       79.68       97.10      3.53 o 
  -2   0   6       13.67       14.18      1.45 o 
  -1   0   6     5152.83     5065.23     60.94 o 
   0   0   6      337.32      333.03      5.42 o 
   1   0   6       83.00       77.10      3.53 o 
   2   0   6     2314.72     2330.08     28.14 o 
   3   0   6      290.72      295.93      5.52 o 
   4   0   6      103.77       91.68      3.06 o 
   5   0   6       17.07       17.09      2.03 o 
   6   0   6        9.50       13.49      3.01 o 
   7   0   6        0.85        3.64      2.61 o 
   8   0   6       53.50       66.50      6.36 o 
  -9   1   6       19.77       25.93      3.47 o 
  -8   1   6      127.98      112.89      3.86 o 
  -7   1   6       15.78       10.88      1.68 o 
  -6   1   6        1.32        0.17      1.27 o 
  -5   1   6      233.34      247.93      3.48 o 
  -4   1   6      156.05      158.12      3.08 o 
  -3   1   6     1447.41     1486.18     12.68 o 
  -2   1   6        9.94       12.67      1.27 o 
  -1   1   6     3497.89     3519.60     30.32 o 
   0   1   6       18.75       18.30      1.26 o 
   1   1   6       57.11       63.98      1.71 o 
   2   1   6     1575.93     1510.02     14.47 o 
   3   1   6      745.33      757.59      6.91 o 
   4   1   6      215.88      219.02      3.21 o 
   5   1   6        4.17        4.54      1.24 o 
   6   1   6       33.88       30.18      2.12 o 
   7   1   6        0.18        3.15      2.08 o 
   8   1   6       25.84       25.99      2.99 o 
  -9   2   6        2.61       -1.39      2.21 o 
  -8   2   6       27.60       24.13      2.06 o 
  -7   2   6       53.67       44.38      2.12 o 
  -6   2   6        2.08        3.37      1.33 o 
  -5   2   6       11.38        8.47      1.09 o 
  -4   2   6      102.63      120.11      2.26 o 
  -3   2   6       95.19       97.57      2.06 o 
  -2   2   6      101.13      109.45      2.49 o 
  -1   2   6      595.22      564.93      9.12 o 
   0   2   6      835.57      871.94      8.32 o 
   1   2   6      771.15      836.29      8.13 o 
   2   2   6      555.51      553.01      6.29 o 
   3   2   6      308.77      318.13      3.74 o 
   4   2   6      421.33      425.39      4.82 o 
   5   2   6       29.97       31.71      1.91 o 
   6   2   6        6.59        5.98      2.70 o 
   7   2   6       77.64       75.05      3.80 o 
   8   2   6       35.92       33.83      3.25 o 
  -9   3   6       51.05       51.76      3.03 o 
  -8   3   6        6.04        7.27      1.76 o 
  -7   3   6       16.63       15.10      1.78 o 
  -6   3   6      329.16      327.96      4.27 o 
  -5   3   6      420.26      406.94      4.42 o 
  -4   3   6        0.10        0.13      0.82 o 
  -3   3   6        2.66        1.20      0.96 o 
  -2   3   6      432.76      421.51      4.64 o 
  -1   3   6       10.64       11.29      1.41 o 
   0   3   6      859.75      806.41      7.90 o 
   1   3   6      449.80      444.67      5.05 o 
   2   3   6      175.21      172.51      2.65 o 
   3   3   6      134.27      137.81      2.29 o 
   4   3   6       19.92       16.10      1.46 o 
   5   3   6      132.02      132.66      3.38 o 
   6   3   6       15.72       17.22      1.95 o 
   7   3   6       68.24       64.53      3.66 o 
   8   3   6        0.23       -0.58      2.21 o 
  -9   4   6       36.23       35.07      3.04 o 
  -8   4   6        5.22        5.18      1.84 o 
  -7   4   6       66.46       68.53      3.36 o 
  -6   4   6       52.03       47.66      2.07 o 
  -5   4   6      562.17      545.06      5.47 o 
  -4   4   6      614.66      624.97      5.44 o 
  -3   4   6      107.19      105.96      1.72 o 
  -2   4   6       54.59       54.04      1.55 o 
  -1   4   6     1063.41     1159.80     14.04 o 
   0   4   6      489.80      549.72      5.93 o 
   1   4   6      422.50      458.91      5.01 o 
   2   4   6      301.71      341.58      4.63 o 
   3   4   6        9.13       14.47      1.36 o 
   4   4   6       61.03       53.29      2.05 o 
   5   4   6      170.50      159.98      3.76 o 
   6   4   6      108.56      113.88      3.71 o 
   7   4   6        9.36        8.23      2.57 o 
  -9   5   6       34.79       42.70      3.36 o 
  -8   5   6        7.89        8.40      2.07 o 
  -7   5   6       42.96       43.21      2.30 o 
  -6   5   6       88.30       94.44      2.40 o 
  -5   5   6      273.97      266.11      3.82 o 
  -4   5   6        0.39        1.06      0.93 o 
  -3   5   6      104.31      113.04      1.84 o 
  -2   5   6       71.14       66.99      1.41 o 
  -1   5   6      144.06      151.45      2.60 o 
   0   5   6        3.05        2.73      0.80 o 
   1   5   6        0.05        0.23      1.05 o 
   2   5   6       36.90       31.72      1.68 o 
   3   5   6        0.52       -0.23      1.19 o 
   4   5   6        1.04       -0.24      1.40 o 
   5   5   6        1.57        0.52      1.40 o 
   6   5   6        0.08        1.33      1.77 o 
   7   5   6        2.12        4.00      3.39 o 
  -8   6   6       33.72       30.39      2.87 o 
  -7   6   6       31.98       27.88      2.05 o 
  -6   6   6       79.73       76.36      2.36 o 
  -5   6   6      280.96      259.02      4.45 o 
  -4   6   6       42.98       40.75      1.67 o 
  -3   6   6      205.54      199.72      4.31 o 
  -2   6   6       13.47       12.72      1.09 o 
  -1   6   6        0.00        0.03      0.68 o 
   0   6   6        0.10        0.43      0.78 o 
   1   6   6      323.32      304.66      4.72 o 
   2   6   6       31.05       38.19      1.84 o 
   3   6   6        0.33        0.13      1.24 o 
   4   6   6       28.30       27.96      2.09 o 
   5   6   6       52.09       51.47      2.59 o 
   6   6   6       61.97       61.43      3.40 o 
   7   6   6        5.13        3.41      2.57 o 
  -8   7   6       10.01        9.39      2.41 o 
  -7   7   6       41.08       44.79      2.42 o 
  -6   7   6      142.22      135.65      3.47 o 
  -5   7   6      258.88      244.29      5.38 o 
  -4   7   6        0.24       -0.61      1.33 o 
  -3   7   6       70.87       75.92      2.94 o 
  -2   7   6       66.50       72.82      2.19 o 
  -1   7   6       25.92       28.78      1.67 o 
   0   7   6      171.68      181.00      3.53 o 
   1   7   6      152.90      143.18      2.63 o 
   2   7   6      185.34      200.43      3.61 o 
   3   7   6       81.52       72.73      2.42 o 
   4   7   6        0.04        1.33      1.62 o 
   5   7   6       32.36       33.10      2.36 o 
   6   7   6        0.40       -1.16      2.17 o 
  -7   8   6        0.13       -1.73      1.54 o 
  -6   8   6        2.44        4.04      1.84 o 
  -5   8   6      149.27      148.87      3.64 o 
  -4   8   6        9.42        6.36      1.51 o 
  -3   8   6      232.54      209.31      5.17 o 
  -2   8   6       47.86       46.58      2.21 o 
  -1   8   6       37.60       33.27      1.86 o 
   0   8   6      128.96      132.31      3.04 o 
   1   8   6       85.62       71.74      2.32 o 
   2   8   6       10.85       11.89      1.58 o 
   3   8   6      139.20      137.69      3.33 o 
   4   8   6       11.09        8.79      1.65 o 
   5   8   6        2.75        0.91      1.88 o 
   6   8   6       24.38       25.71      3.41 o 
  -7   9   6        9.86        7.15      2.10 o 
  -6   9   6       22.61       22.65      2.42 o 
  -5   9   6       20.23       21.52      2.10 o 
  -4   9   6        3.24        4.63      1.51 o 
  -3   9   6      131.77      122.49      3.49 o 
  -2   9   6      297.65      270.27      4.85 o 
  -1   9   6       46.48       48.13      2.59 o 
   0   9   6       29.63       32.72      1.95 o 
   1   9   6      126.56      126.97      3.39 o 
   2   9   6      163.57      156.03      4.16 o 
   3   9   6        6.20        2.53      1.24 o 
   4   9   6        7.06        6.16      2.39 o 
   5   9   6       14.90       16.54      3.39 o 
  -6  10   6       20.79       21.95      2.57 o 
  -5  10   6        1.17       -1.90      1.59 o 
  -4  10   6       59.64       44.70      2.82 o 
  -3  10   6       30.07       29.02      3.11 o 
  -2  10   6        3.49        3.82      1.47 o 
  -1  10   6        0.06        0.83      1.41 o 
   0  10   6       68.10       70.23      2.79 o 
   1  10   6        0.25        3.74      1.62 o 
   2  10   6       29.71       26.72      2.58 o 
   3  10   6        0.16        3.30      2.30 o 
   4  10   6       10.37       12.78      2.44 o 
  -5  11   6        0.09        2.15      2.16 o 
  -4  11   6        2.40        3.66      1.91 o 
  -3  11   6        1.15       -0.12      1.74 o 
  -2  11   6       19.62       24.65      2.31 o 
  -1  11   6        8.11        8.66      1.77 o 
   0  11   6        0.18       -0.76      1.61 o 
   1  11   6       10.10       12.34      2.05 o 
   2  11   6        9.50       14.35      3.07 o 
   3  11   6       30.22       29.73      5.41 o 
  -3  12   6       13.50       14.24      2.67 o 
  -2  12   6        3.46        4.20      1.78 o 
  -1  12   6        9.38       11.86      2.04 o 
   0  12   6       14.66       15.83      2.11 o 
   1  12   6        0.53       -0.79      1.87 o 
   2  12   6       13.14       12.51      4.06 o 
  -9   1   7        4.98        1.49      2.25 o 
  -8   1   7       11.21        8.24      1.77 o 
  -7   1   7      136.86      117.21      3.43 o 
  -6   1   7        6.66        3.66      1.47 o 
  -5   1   7        0.83        0.07      1.00 o 
  -4   1   7        3.18        5.69      1.09 o 
  -3   1   7     1529.45     1643.07     14.67 o 
  -2   1   7     1132.77     1241.95     12.15 o 
  -1   1   7      340.09      367.25      4.05 o 
   0   1   7      790.53      770.39      7.58 o 
   1   1   7     1462.99     1512.34     13.70 o 
   2   1   7       48.58       49.36      1.50 o 
   3   1   7       13.58       13.87      1.09 o 
   4   1   7        0.09       -0.71      0.98 o 
   5   1   7       84.85       84.68      2.65 o 
   6   1   7       42.20       45.29      2.39 o 
   7   1   7        3.15        2.44      2.51 o 
   8   1   7       12.78       17.73      2.85 o 
  -9   2   7       26.53       29.68      2.82 o 
  -8   2   7        0.03       -2.37      1.58 o 
  -7   2   7        7.90        6.48      1.67 o 
  -6   2   7       40.19       44.91      2.62 o 
  -5   2   7      835.81      801.20      7.79 o 
  -4   2   7       57.07       60.11      1.60 o 
  -3   2   7      524.04      530.32      5.49 o 
  -2   2   7      475.62      483.87      5.59 o 
  -1   2   7        0.37       -0.71      0.96 o 
   0   2   7     1547.25     1625.50     14.61 o 
   1   2   7      110.83      118.80      3.45 o 
   2   2   7      784.90      800.51      7.67 o 
   3   2   7       92.87       95.60      1.98 o 
   4   2   7      102.58      117.48      2.66 o 
   5   2   7      201.35      199.60      4.42 o 
   6   2   7      128.87      126.79      3.55 o 
   7   2   7       52.96       59.24      4.54 o 
   8   2   7        0.14        0.47      2.30 o 
  -9   3   7        1.30        1.36      2.13 o 
  -8   3   7        1.24        3.27      1.73 o 
  -7   3   7       46.10       42.75      2.24 o 
  -6   3   7       66.99       70.93      2.20 o 
  -5   3   7      187.58      184.47      3.90 o 
  -4   3   7      118.23      114.46      2.54 o 
  -3   3   7      285.08      299.99      3.24 o 
  -2   3   7     1114.17     1142.27     12.78 o 
  -1   3   7       10.75        6.69      1.29 o 
   0   3   7      372.27      351.57      4.24 o 
   1   3   7       20.10       17.31      1.60 o 
   2   3   7      962.58      986.83      9.07 o 
   3   3   7        0.71       -0.49      0.86 o 
   4   3   7       57.01       62.97      2.20 o 
   5   3   7       14.71       16.46      1.85 o 
   6   3   7        1.91        1.79      1.56 o 
   7   3   7        1.04        0.46      2.15 o 
  -9   4   7       17.97       16.60      2.36 o 
  -8   4   7       20.93       24.18      2.37 o 
  -7   4   7       69.92       72.08      2.96 o 
  -6   4   7        3.42        2.03      1.21 o 
  -5   4   7      484.26      479.91      5.08 o 
  -4   4   7      586.28      559.80      5.08 o 
  -3   4   7       47.60       49.16      1.28 o 
  -2   4   7       83.37       89.19      2.28 o 
  -1   4   7       45.00       51.94      2.22 o 
   0   4   7      512.59      534.62      5.96 o 
   1   4   7       25.92       36.75      1.38 o 
   2   4   7       20.86       17.61      1.43 o 
   3   4   7        7.55        9.29      1.22 o 
   4   4   7       36.71       34.23      1.86 o 
   5   4   7       20.43       14.72      1.88 o 
   6   4   7        6.55        3.29      2.11 o 
   7   4   7       36.35       35.33      3.25 o 
  -8   5   7       41.30       46.50      2.83 o 
  -7   5   7       17.66       18.11      1.73 o 
  -6   5   7      553.49      530.36      6.78 o 
  -5   5   7       14.26       14.66      1.43 o 
  -4   5   7      143.72      136.54      2.51 o 
  -3   5   7      194.06      195.62      3.03 o 
  -2   5   7       81.70       91.00      2.13 o 
  -1   5   7        2.28        1.44      1.02 o 
   0   5   7       87.19       89.36      2.38 o 
   1   5   7       37.36       46.84      1.62 o 
   2   5   7        0.05       -1.63      1.16 o 
   3   5   7        1.21        1.87      1.61 o 
   4   5   7      145.38      134.07      3.59 o 
   5   5   7        6.58        7.06      1.76 o 
   6   5   7      145.34      145.51      5.12 o 
   7   5   7        1.88        5.13      2.70 o 
  -8   6   7        6.32        6.13      2.09 o 
  -7   6   7       25.79       27.09      2.03 o 
  -6   6   7       36.50       35.21      1.90 o 
  -5   6   7       63.34       59.09      2.14 o 
  -4   6   7        0.98        0.00      1.23 o 
  -3   6   7        4.87        6.26      1.14 o 
  -2   6   7       48.65       54.24      1.79 o 
  -1   6   7        9.29        9.13      1.26 o 
   0   6   7      482.12      491.51      6.01 o 
   1   6   7       25.33       19.97      1.44 o 
   2   6   7      366.87      390.42      5.56 o 
   3   6   7       67.54       79.52      2.55 o 
   4   6   7       16.79       19.08      2.12 o 
   5   6   7       46.18       43.90      3.90 o 
   6   6   7       89.68      101.27      5.37 o 
   7   6   7        9.68       13.90      2.75 o 
  -8   7   7       60.14       67.49      4.02 o 
  -7   7   7       80.04       97.53      3.17 o 
  -6   7   7       29.71       24.74      1.93 o 
  -5   7   7       37.01       36.15      2.01 o 
  -4   7   7       10.47        7.08      1.45 o 
  -3   7   7        0.18        1.01      1.13 o 
  -2   7   7      129.89      104.74      2.61 o 
  -1   7   7      274.39      253.11      4.10 o 
   0   7   7        3.87        3.75      1.32 o 
   1   7   7       22.68       21.69      1.76 o 
   2   7   7      502.89      463.53      6.41 o 
   3   7   7      133.08      129.02      3.43 o 
   4   7   7       81.16       83.53      3.56 o 
   5   7   7       56.92       61.87      3.24 o 
   6   7   7        1.69        2.75      2.38 o 
  -7   8   7       61.64       77.37      4.25 o 
  -6   8   7        4.95        5.23      1.77 o 
  -5   8   7        0.46        2.83      1.49 o 
  -4   8   7        8.00        9.13      1.54 o 
  -3   8   7        8.01        6.20      1.33 o 
  -2   8   7        5.91        4.05      1.45 o 
  -1   8   7        0.40       -0.96      1.26 o 
   0   8   7       16.48       14.37      1.58 o 
   1   8   7       28.19       28.14      2.46 o 
   2   8   7        2.35        3.02      1.56 o 
   3   8   7       13.62       15.43      1.92 o 
   4   8   7        0.46        0.33      1.95 o 
   5   8   7        4.98        6.38      2.36 o 
   6   8   7        0.60       -2.39      3.06 o 
  -6   9   7       33.72       39.49      2.60 o 
  -5   9   7       29.86       27.47      2.10 o 
  -4   9   7       24.42       25.24      1.90 o 
  -3   9   7       40.14       33.00      2.04 o 
  -2   9   7        0.38       -0.46      1.47 o 
  -1   9   7       11.11        9.07      1.56 o 
   0   9   7        0.17        0.74      1.34 o 
   1   9   7      113.20      111.49      3.86 o 
   2   9   7        4.41        4.35      1.70 o 
   3   9   7       63.10       60.55      2.80 o 
   4   9   7       16.69       16.17      3.06 o 
   5   9   7       31.34       30.18      3.18 o 
  -6  10   7        1.67        3.73      2.48 o 
  -5  10   7        3.89        2.44      1.82 o 
  -4  10   7        1.69        2.19      2.36 o 
  -3  10   7        0.20       -1.09      1.44 o 
  -2  10   7        6.33        7.52      1.73 o 
  -1  10   7       80.42       75.84      3.78 o 
   0  10   7       16.90       21.26      2.06 o 
   1  10   7      126.90      140.98      4.13 o 
   2  10   7       17.54       16.60      2.36 o 
   3  10   7      232.76      239.32      7.37 o 
   4  10   7        0.88        7.29      2.77 o 
  -4  11   7        6.13        5.08      1.92 o 
  -3  11   7        1.49        3.78      1.88 o 
  -2  11   7        0.05        1.81      2.35 o 
  -1  11   7       46.48       58.92      3.01 o 
   0  11   7        1.69        3.21      1.82 o 
   1  11   7        4.58        5.72      2.09 o 
   2  11   7       19.79       19.46      2.87 o 
   3  11   7        0.00        2.08      3.08 o 
  -3  12   7       21.93       24.48      2.46 o 
  -2  12   7       10.74       11.10      2.06 o 
  -1  12   7        4.01        4.73      2.00 o 
   0  12   7        0.05        0.15      1.68 o 
   1  12   7        2.79        0.46      2.26 o 
  -9   0   8      309.37      324.27     11.95 o 
  -8   0   8      228.56      226.23      6.76 o 
  -7   0   8      303.69      311.89      6.69 o 
  -6   0   8       53.78       39.92      2.69 o 
  -5   0   8      701.23      735.71      9.15 o 
  -4   0   8       22.69       24.07      2.02 o 
  -3   0   8      439.71      440.73      6.57 o 
  -2   0   8     1060.06     1118.96     14.76 o 
  -1   0   8     4650.87     4915.95     59.69 o 
   0   0   8      287.48      304.29      5.60 o 
   1   0   8        0.78       -1.73      1.16 o 
   2   0   8      679.71      664.53      8.82 o 
   3   0   8      512.74      524.36     10.66 o 
   4   0   8        1.02       -0.16      1.55 o 
   5   0   8        0.29       -0.46      1.74 o 
   6   0   8        7.76        7.75      3.39 o 
   7   0   8       69.18       60.75      7.53 o 
  -9   1   8        1.53        5.50      2.40 o 
  -8   1   8       26.39       26.52      2.17 o 
  -7   1   8       42.17       40.52      2.25 o 
  -6   1   8      348.52      331.06      5.61 o 
  -5   1   8        6.43        7.40      1.21 o 
  -4   1   8      650.78      665.57      6.14 o 
  -3   1   8       72.50       94.68      2.25 o 
  -2   1   8      372.12      440.15      5.37 o 
  -1   1   8       37.25       32.96      1.35 o 
   0   1   8      666.72      708.09      7.21 o 
   1   1   8        6.50        4.40      1.20 o 
   2   1   8      706.41      699.78      6.91 o 
   3   1   8       35.91       37.29      1.48 o 
   4   1   8      197.59      195.74      3.49 o 
   5   1   8       52.12       52.23      2.03 o 
   6   1   8       15.92       17.35      2.18 o 
   7   1   8        5.87        3.63      3.36 o 
  -9   2   8       32.54       37.51      2.97 o 
  -8   2   8        0.00        0.15      1.60 o 
  -7   2   8        0.74       -0.36      1.51 o 
  -6   2   8       45.00       41.50      1.93 o 
  -5   2   8       60.09       58.13      1.97 o 
  -4   2   8       25.19       28.61      1.32 o 
  -3   2   8       32.19       28.44      1.11 o 
  -2   2   8        2.79        2.64      0.81 o 
  -1   2   8       28.45       38.71      1.39 o 
   0   2   8      527.46      545.43      5.91 o 
   1   2   8        0.12        1.32      0.84 o 
   2   2   8      330.74      327.67      4.16 o 
   3   2   8       47.88       55.86      1.65 o 
   4   2   8        0.14       -0.27      1.09 o 
   5   2   8       34.50       38.14      2.39 o 
   6   2   8       22.24       24.14      2.11 o 
   7   2   8       15.28       16.58      2.70 o 
  -9   3   8       20.28       26.97      2.85 o 
  -8   3   8        0.01       -2.05      2.29 o 
  -7   3   8       68.71       60.28      2.58 o 
  -6   3   8      244.40      236.54      3.96 o 
  -5   3   8       17.21       17.64      1.49 o 
  -4   3   8      315.65      290.68      3.45 o 
  -3   3   8       14.32        6.48      0.90 o 
  -2   3   8       11.13       13.34      1.51 o 
  -1   3   8      202.03      230.41      3.53 o 
   0   3   8      255.63      274.37      3.34 o 
   1   3   8      200.14      200.59      2.96 o 
   2   3   8       94.21      104.15      2.23 o 
   3   3   8      202.13      208.38      3.37 o 
   4   3   8      228.67      199.02      3.70 o 
   5   3   8      125.88      122.82      4.42 o 
   6   3   8       65.36       71.82      3.08 o 
   7   3   8       20.54       15.90      3.12 o 
  -9   4   8       49.69       55.14      3.52 o 
  -8   4   8       12.62       13.96      2.20 o 
  -7   4   8       40.30       40.68      2.26 o 
  -6   4   8       25.35       26.19      1.80 o 
  -5   4   8      507.14      505.73      5.67 o 
  -4   4   8      132.36      126.35      2.29 o 
  -3   4   8      354.05      356.31      4.23 o 
  -2   4   8      221.46      213.38      3.33 o 
  -1   4   8      265.79      281.94      4.10 o 
   0   4   8        8.59        9.14      0.89 o 
   1   4   8      165.67      166.10      2.66 o 
   2   4   8        0.01       -1.02      1.16 o 
   3   4   8        2.72        1.79      1.26 o 
   4   4   8        0.01       -2.15      1.43 o 
   5   4   8        0.71       -0.73      1.82 o 
   6   4   8       28.10       32.99      3.98 o 
   7   4   8       15.62       20.91      3.39 o 
  -8   5   8        9.24       10.22      2.12 o 
  -7   5   8        0.05       -1.73      1.40 o 
  -6   5   8      173.26      174.87      3.97 o 
  -5   5   8        0.17        0.31      1.16 o 
  -4   5   8      168.65      145.47      2.57 o 
  -3   5   8      168.13      172.10      2.99 o 
  -2   5   8      315.95      282.55      4.34 o 
  -1   5   8       97.41      101.65      2.90 o 
   0   5   8        4.80        5.85      1.09 o 
   1   5   8      152.89      150.89      3.13 o 
   2   5   8       19.10       21.70      1.74 o 
   3   5   8      130.36      135.42      3.17 o 
   4   5   8      141.07      138.04      3.54 o 
   5   5   8      108.96      114.70      3.52 o 
   6   5   8       44.03       48.01      3.59 o 
   7   5   8       36.53       36.16      3.75 o 
  -8   6   8      100.73       94.79      3.77 o 
  -7   6   8       41.00       38.87      2.26 o 
  -6   6   8       43.83       43.29      2.03 o 
  -5   6   8     1308.40     1208.11     11.62 o 
  -4   6   8      224.41      204.32      3.62 o 
  -3   6   8       74.11       66.07      2.11 o 
  -2   6   8      467.36      449.10      5.65 o 
  -1   6   8      488.50      458.75      5.99 o 
   0   6   8       74.79       65.00      2.44 o 
   1   6   8        9.64        6.66      1.59 o 
   2   6   8       32.92       34.39      2.19 o 
   3   6   8      298.57      304.26      4.75 o 
   4   6   8       32.77       33.62      2.45 o 
   5   6   8        3.68        5.97      2.00 o 
   6   6   8       11.38       13.25      3.06 o 
  -8   7   8       20.32       17.30      2.65 o 
  -7   7   8        3.52        2.15      1.72 o 
  -6   7   8       26.69       29.97      2.10 o 
  -5   7   8        8.22        9.80      1.60 o 
  -4   7   8      196.66      173.30      3.49 o 
  -3   7   8        8.73       10.09      1.35 o 
  -2   7   8      193.55      169.33      4.37 o 
  -1   7   8        5.27        8.10      1.51 o 
   0   7   8        4.28        5.80      1.18 o 
   1   7   8      155.77      147.84      3.76 o 
   2   7   8       26.17       24.94      2.11 o 
   3   7   8        3.70        6.85      1.63 o 
   4   7   8       11.55       15.38      2.33 o 
   5   7   8        2.34        2.67      1.98 o 
   6   7   8        1.11       -0.83      2.17 o 
  -7   8   8       23.95       30.09      2.50 o 
  -6   8   8        0.29       -1.23      1.44 o 
  -5   8   8      160.64      137.41      3.35 o 
  -4   8   8       63.37       64.57      2.40 o 
  -3   8   8        1.50        1.11      1.31 o 
  -2   8   8      238.32      206.86      4.21 o 
  -1   8   8      397.44      370.44      5.71 o 
   0   8   8        7.80        6.08      1.47 o 
   1   8   8       13.17       15.60      2.07 o 
   2   8   8      141.14      129.84      3.53 o 
   3   8   8       16.66       10.90      1.85 o 
   4   8   8        0.48       -0.46      2.14 o 
   5   8   8        2.21        5.65      2.13 o 
  -6   9   8        5.67        6.90      1.90 o 
  -5   9   8        1.47        1.50      1.57 o 
  -4   9   8        0.97       -0.54      1.55 o 
  -3   9   8        3.83        4.87      1.49 o 
  -2   9   8        0.00        1.05      1.47 o 
  -1   9   8        3.27        3.17      1.44 o 
   0   9   8       39.69       37.48      2.48 o 
   1   9   8        0.02       -0.96      1.73 o 
   2   9   8        0.20        1.57      1.61 o 
   3   9   8       18.31       23.41      2.33 o 
   4   9   8        7.06        6.82      2.37 o 
  -5  10   8        5.41        4.43      1.91 o 
  -4  10   8        3.70        2.18      1.71 o 
  -3  10   8        4.18        8.12      1.69 o 
  -2  10   8       48.68       50.47      2.59 o 
  -1  10   8        1.86        0.72      1.41 o 
   0  10   8       22.70       25.52      2.44 o 
   1  10   8        1.97        2.76      2.08 o 
   2  10   8        7.18        9.54      2.17 o 
   3  10   8        8.03        5.65      2.76 o 
   4  10   8        0.17        0.64      2.53 o 
  -4  11   8        0.22       -0.59      1.98 o 
  -3  11   8       18.45       21.32      2.27 o 
  -2  11   8       11.24       10.96      1.95 o 
  -1  11   8       51.33       59.27      3.06 o 
   0  11   8      186.23      215.23      6.15 o 
   1  11   8       51.33       56.49      3.35 o 
   2  11   8       44.32       41.71      4.69 o 
  -2  12   8        2.37        2.88      1.77 o 
  -1  12   8        0.50       -1.87      1.79 o 
   0  12   8       26.15       34.45      3.08 o 
  -9   1   9        9.81       15.50      2.77 o 
  -8   1   9       68.70       60.82      2.76 o 
  -7   1   9      272.22      252.31      5.54 o 
  -6   1   9        0.27       -1.14      1.24 o 
  -5   1   9       28.35       32.16      1.51 o 
  -4   1   9      182.07      170.20      2.81 o 
  -3   1   9       15.86       16.76      1.12 o 
  -2   1   9       55.62       61.07      1.62 o 
  -1   1   9      479.32      479.93      5.48 o 
   0   1   9        4.31        2.49      0.90 o 
   1   1   9      117.31      117.90      2.14 o 
   2   1   9        1.27        1.55      1.10 o 
   3   1   9       35.14       39.37      2.46 o 
   4   1   9        9.55        9.42      1.65 o 
   5   1   9        1.13        0.61      1.34 o 
   6   1   9        4.13       -0.71      2.31 o 
   7   1   9        2.78        3.32      2.31 o 
  -9   2   9       38.21       39.71      3.42 o 
  -8   2   9       13.27       17.07      2.51 o 
  -7   2   9      180.13      170.95      5.25 o 
  -6   2   9      302.12      296.72      4.41 o 
  -5   2   9      235.32      231.06      3.67 o 
  -4   2   9      183.24      172.26      2.74 o 
  -3   2   9       10.41       18.68      1.14 o 
  -2   2   9      192.17      178.67      3.18 o 
  -1   2   9      851.04      861.32      8.73 o 
   0   2   9     1474.87     1507.20     13.14 o 
   1   2   9      251.35      253.77      3.49 o 
   2   2   9        8.97        8.75      1.24 o 
   3   2   9      365.04      332.04      3.97 o 
   4   2   9       78.55       76.53      2.71 o 
   5   2   9       25.95       22.73      2.15 o 
   6   2   9        1.53        2.10      1.66 o 
   7   2   9        1.33       -1.72      2.17 o 
  -9   3   9        2.26        1.91      2.22 o 
  -8   3   9       60.29       68.60      3.22 o 
  -7   3   9      160.72      168.74      4.12 o 
  -6   3   9        5.24        4.99      1.45 o 
  -5   3   9      321.46      325.15      5.14 o 
  -4   3   9     1368.83     1348.58     11.09 o 
  -3   3   9       75.83       81.73      1.69 o 
  -2   3   9       93.06       96.87      2.29 o 
  -1   3   9      185.11      170.71      3.82 o 
   0   3   9       12.08       11.70      0.98 o 
   1   3   9        1.48        2.65      0.91 o 
   2   3   9       69.35       69.08      2.56 o 
   3   3   9      447.18      439.70      5.58 o 
   4   3   9      205.70      205.32      4.13 o 
   5   3   9       34.23       31.45      2.83 o 
   6   3   9        0.01       -2.62      1.75 o 
   7   3   9        2.43       -1.83      4.66 o 
  -9   4   9        0.01       -1.98      2.17 o 
  -8   4   9        4.15       -0.47      1.93 o 
  -7   4   9       16.94       18.94      2.84 o 
  -6   4   9       29.11       25.82      1.97 o 
  -5   4   9      128.98      135.34      3.18 o 
  -4   4   9      166.05      155.40      2.93 o 
  -3   4   9        7.91        6.61      1.24 o 
  -2   4   9      314.13      295.89      4.14 o 
  -1   4   9       42.53       46.44      1.93 o 
   0   4   9        3.38        5.00      1.08 o 
   1   4   9       90.94       87.44      2.47 o 
   2   4   9        1.58       -0.30      1.27 o 
   3   4   9       21.96       24.59      1.76 o 
   4   4   9       76.26       74.09      2.71 o 
   5   4   9       16.97       21.13      2.45 o 
   6   4   9        0.35       -0.41      2.26 o 
   7   4   9       16.50       17.58      3.20 o 
  -8   5   9       65.75       72.01      3.68 o 
  -7   5   9        3.78        2.19      1.49 o 
  -6   5   9        1.48        2.21      1.38 o 
  -5   5   9      387.81      362.38      5.34 o 
  -4   5   9      831.51      770.12      8.33 o 
  -3   5   9       82.98       85.23      2.55 o 
  -2   5   9      201.20      190.06      3.43 o 
  -1   5   9      137.14      125.75      2.79 o 
   0   5   9      416.35      423.88      5.54 o 
   1   5   9       65.93       57.50      3.00 o 
   2   5   9        7.46        8.10      1.52 o 
   3   5   9       16.14       14.80      1.63 o 
   4   5   9       13.37       14.11      1.84 o 
   5   5   9       10.69       11.16      2.25 o 
   6   5   9       21.95       28.24      3.49 o 
  -8   6   9       17.87       19.02      2.46 o 
  -7   6   9       31.58       32.81      2.36 o 
  -6   6   9       32.40       36.33      2.23 o 
  -5   6   9       26.42       25.13      1.96 o 
  -4   6   9      175.77      182.49      3.68 o 
  -3   6   9        5.83        3.18      1.38 o 
  -2   6   9        2.67        4.41      1.34 o 
  -1   6   9      409.14      401.02      5.63 o 
   0   6   9      153.45      164.47      3.44 o 
   1   6   9       33.27       30.37      2.09 o 
   2   6   9       51.31       54.07      2.63 o 
   3   6   9       51.84       50.92      2.42 o 
   4   6   9      178.65      176.56      4.89 o 
   5   6   9        2.81        4.84      2.01 o 
   6   6   9        1.92        8.10      2.90 o 
  -7   7   9        0.28       -1.18      1.67 o 
  -6   7   9        0.02       -0.61      1.47 o 
  -5   7   9       96.51       87.90      2.75 o 
  -4   7   9       97.52       96.74      2.78 o 
  -3   7   9       56.31       45.16      1.98 o 
  -2   7   9       84.45       77.90      2.59 o 
  -1   7   9       35.96       37.12      2.09 o 
   0   7   9        1.64        3.31      1.49 o 
   1   7   9      191.77      188.64      5.97 o 
   2   7   9       32.78       31.43      2.28 o 
   3   7   9       28.77       29.93      2.63 o 
   4   7   9       75.59       75.46      4.15 o 
   5   7   9        0.00       -0.48      1.82 o 
  -7   8   9       17.85       19.86      2.25 o 
  -6   8   9        5.31        9.75      1.87 o 
  -5   8   9        0.03       -0.70      1.44 o 
  -4   8   9        3.34        4.99      1.58 o 
  -3   8   9       59.48       52.11      2.28 o 
  -2   8   9      265.29      255.57      4.53 o 
  -1   8   9        6.07        9.02      1.66 o 
   0   8   9       18.85       16.62      2.50 o 
   1   8   9       10.13       10.14      2.12 o 
   2   8   9        9.59        8.05      1.76 o 
   3   8   9       28.31       34.15      3.84 o 
   4   8   9        0.13       -0.30      2.02 o 
   5   8   9       16.04       20.67      3.61 o 
  -6   9   9        0.07        1.95      1.80 o 
  -5   9   9       22.60       23.80      3.05 o 
  -4   9   9       41.30       42.97      2.57 o 
  -3   9   9        0.01        2.26      1.46 o 
  -2   9   9       23.38       25.13      2.24 o 
  -1   9   9       71.43       70.64      2.82 o 
   0   9   9       60.79       60.70      3.15 o 
   1   9   9        0.05        1.21      1.78 o 
   2   9   9       28.39       25.34      2.53 o 
   3   9   9       80.21       81.94      3.43 o 
   4   9   9        2.46        2.67      2.32 o 
  -5  10   9        0.05       -0.58      2.02 o 
  -4  10   9        0.27        3.60      1.76 o 
  -3  10   9        5.41        3.85      1.62 o 
  -2  10   9        5.74        4.00      1.88 o 
  -1  10   9       22.94       17.99      2.39 o 
   0  10   9       11.11       10.92      3.12 o 
   1  10   9        6.56        5.39      2.33 o 
   2  10   9      116.28      114.35      4.29 o 
   3  10   9       53.90       54.24      4.40 o 
  -4  11   9        2.47        1.04      1.79 o 
  -3  11   9       29.19       31.89      2.54 o 
  -2  11   9        5.65        8.06      1.94 o 
  -1  11   9       11.40       13.35      2.33 o 
   0  11   9        2.99        2.83      2.20 o 
   1  11   9       24.87       23.89      2.74 o 
   2  11   9        0.00        2.23      2.18 o 
  -9   0  10       40.00       31.91      4.27 o 
  -8   0  10       15.01        6.75      2.78 o 
  -7   0  10      276.07      258.41      7.17 o 
  -6   0  10        4.03        7.64      2.14 o 
  -5   0  10        2.10        2.14      1.48 o 
  -4   0  10       22.40       25.28      1.83 o 
  -3   0  10       23.99       20.30      1.79 o 
  -2   0  10      190.13      189.85      4.83 o 
  -1   0  10        1.85       -0.23      1.10 o 
   0   0  10      639.25      668.08      8.91 o 
   1   0  10      783.99      777.57     10.16 o 
   2   0  10      102.73      112.03      3.91 o 
   3   0  10       57.47       59.31      5.61 o 
   4   0  10      169.20      178.10      5.32 o 
   5   0  10       48.31       54.82      3.05 o 
   6   0  10       22.49       18.19      4.32 o 
   7   0  10       36.14       28.29      5.18 o 
  -9   1  10       56.84       69.38      4.24 o 
  -8   1  10       79.11       92.46      3.63 o 
  -7   1  10      110.48      108.87      3.37 o 
  -6   1  10       32.05       28.89      2.19 o 
  -5   1  10      551.48      525.87      5.98 o 
  -4   1  10        0.00       -1.34      0.89 o 
  -3   1  10      138.35      146.88      2.44 o 
  -2   1  10      153.36      168.14      2.46 o 
  -1   1  10       99.45      102.31      1.97 o 
   0   1  10     1072.79     1091.26      9.49 o 
   1   1  10       91.24       96.33      2.07 o 
   2   1  10        0.18       -0.17      1.18 o 
   3   1  10     1178.99     1108.51     12.43 o 
   4   1  10       41.27       44.63      3.13 o 
   5   1  10      109.38      100.30      2.95 o 
   6   1  10        0.56        0.00      2.02 o 
   7   1  10        0.87        3.17      2.71 o 
  -9   2  10       30.76       30.79      2.95 o 
  -8   2  10       22.13       27.31      2.36 o 
  -7   2  10        8.13        2.62      1.72 o 
  -6   2  10      347.77      336.91      4.81 o 
  -5   2  10        6.62        7.24      1.38 o 
  -4   2  10       11.21       10.12      1.19 o 
  -3   2  10        0.26       -0.04      0.81 o 
  -2   2  10      290.04      281.40      3.35 o 
  -1   2  10       59.83       68.82      1.63 o 
   0   2  10      146.84      146.61      2.39 o 
   1   2  10      890.17      881.63      8.09 o 
   2   2  10       45.41       58.56      2.03 o 
   3   2  10        2.17        0.96      1.12 o 
   4   2  10        3.62        3.36      1.68 o 
   5   2  10       59.94       62.68      4.44 o 
   6   2  10        0.01       -0.82      1.75 o 
   7   2  10        2.54        1.77      2.61 o 
  -9   3  10       36.04       37.80      4.31 o 
  -8   3  10       83.80       98.60      3.71 o 
  -7   3  10        0.67        0.00      1.67 o 
  -6   3  10      109.63      105.25      2.99 o 
  -5   3  10      568.70      541.09      6.60 o 
  -4   3  10        2.58        1.99      1.15 o 
  -3   3  10      186.51      169.74      2.87 o 
  -2   3  10       93.24      112.36      2.53 o 
  -1   3  10       32.19       36.92      1.59 o 
   0   3  10      124.99      138.13      2.41 o 
   1   3  10       97.56       99.28      2.46 o 
   2   3  10       93.56       95.46      3.90 o 
   3   3  10       31.01       26.70      1.82 o 
   4   3  10      114.57      104.42      3.87 o 
   5   3  10       19.00       16.29      2.77 o 
   6   3  10        4.09        4.65      2.19 o 
  -8   4  10        3.01        2.33      1.89 o 
  -7   4  10       49.39       57.36      3.84 o 
  -6   4  10       48.47       48.79      2.34 o 
  -5   4  10        3.40        0.54      1.58 o 
  -4   4  10       12.80       17.13      1.62 o 
  -3   4  10      570.64      569.58      6.85 o 
  -2   4  10      324.97      319.23      4.44 o 
  -1   4  10       89.69       90.30      2.81 o 
   0   4  10       43.53       36.42      1.77 o 
   1   4  10       21.50       21.78      1.54 o 
   2   4  10        7.05        3.58      1.42 o 
   3   4  10        9.57       10.25      1.54 o 
   4   4  10      112.73      106.07      3.23 o 
   5   4  10       96.43      101.27      4.31 o 
   6   4  10        4.78        5.59      2.67 o 
  -8   5  10        0.02       -3.01      2.01 o 
  -7   5  10        1.63        1.26      1.80 o 
  -6   5  10        1.86        1.38      1.66 o 
  -5   5  10      184.33      179.52      4.13 o 
  -4   5  10       29.91       27.98      1.88 o 
  -3   5  10      225.86      206.56      4.69 o 
  -2   5  10      126.89      124.69      2.93 o 
  -1   5  10      558.58      524.37      6.22 o 
   0   5  10      173.27      178.98      3.10 o 
   1   5  10      103.78       94.78      3.04 o 
   2   5  10      187.25      194.32      5.49 o 
   3   5  10       27.37       22.03      1.94 o 
   4   5  10       32.23       28.66      2.31 o 
   5   5  10       26.42       26.70      2.90 o 
   6   5  10        0.14        1.02      2.49 o 
  -8   6  10        0.77        2.70      2.54 o 
  -7   6  10       53.71       53.38      3.04 o 
  -6   6  10        4.61        5.77      1.82 o 
  -5   6  10       51.61       53.19      2.64 o 
  -4   6  10      320.78      305.70      4.86 o 
  -3   6  10      357.76      352.38      5.39 o 
  -2   6  10      112.95      121.27      3.35 o 
  -1   6  10       66.02       69.49      2.40 o 
   0   6  10      310.03      300.22      5.22 o 
   1   6  10       19.36       19.99      1.97 o 
   2   6  10       29.82       30.23      2.28 o 
   3   6  10      114.48      122.18      3.46 o 
   4   6  10        4.20        1.96      2.05 o 
   5   6  10        9.84        8.28      2.50 o 
  -7   7  10        0.14       -1.08      1.72 o 
  -6   7  10        4.22        3.56      1.75 o 
  -5   7  10      109.20      114.07      3.43 o 
  -4   7  10      542.87      507.91      7.36 o 
  -3   7  10        0.74       -1.89      1.39 o 
  -2   7  10        0.64        0.47      1.36 o 
  -1   7  10      450.16      452.36      6.41 o 
   0   7  10       69.18       60.67      2.72 o 
   1   7  10       11.22       11.95      2.07 o 
   2   7  10        7.19        9.81      2.01 o 
   3   7  10        0.01       -0.82      1.52 o 
   4   7  10        8.19       10.47      2.52 o 
   5   7  10       25.45       22.53      2.67 o 
  -7   8  10       90.44      105.22      5.71 o 
  -6   8  10      101.69      115.36      3.73 o 
  -5   8  10       21.89       25.30      2.17 o 
  -4   8  10        9.36        9.85      1.85 o 
  -3   8  10       58.99       57.49      2.54 o 
  -2   8  10       86.83       71.34      2.64 o 
  -1   8  10        1.41        0.37      1.47 o 
   0   8  10       20.32       18.08      2.00 o 
   1   8  10       48.23       49.19      2.93 o 
   2   8  10        3.64        2.84      1.79 o 
   3   8  10        5.18        6.83      1.89 o 
   4   8  10        4.30        3.20      2.48 o 
  -6   9  10        0.24        3.41      2.04 o 
  -5   9  10        0.73       -0.49      1.86 o 
  -4   9  10       61.04       56.97      3.19 o 
  -3   9  10       11.04        9.07      1.85 o 
  -2   9  10       21.02       16.88      2.00 o 
  -1   9  10       97.03       96.84      4.50 o 
   0   9  10        8.83        9.00      2.24 o 
   1   9  10        6.67        8.66      3.41 o 
   2   9  10        8.65       11.44      2.21 o 
   3   9  10        0.45       -0.26      1.81 o 
   4   9  10       10.69        6.95      2.47 o 
  -5  10  10        1.55       -0.26      1.86 o 
  -4  10  10       11.59       11.22      2.23 o 
  -3  10  10       14.72        9.71      1.95 o 
  -2  10  10        0.84       -1.29      1.59 o 
  -1  10  10        0.09       -2.42      2.00 o 
   0  10  10        7.19        3.29      2.21 o 
   1  10  10        7.74        8.50      3.55 o 
   2  10  10        6.26        5.97      2.90 o 
   3  10  10        0.02        0.17      2.34 o 
  -3  11  10        0.24        0.79      1.99 o 
  -2  11  10       11.73        4.03      1.97 o 
  -1  11  10        1.09        2.88      2.07 o 
   0  11  10       33.59       36.32      3.40 o 
   1  11  10        4.55        4.61      3.12 o 
  -9   1  11       57.34       73.44      3.84 o 
  -8   1  11       14.67       10.70      2.26 o 
  -7   1  11        3.26        2.52      1.74 o 
  -6   1  11      441.68      421.67      5.93 o 
  -5   1  11       83.29       72.94      2.64 o 
  -4   1  11      270.42      268.06      3.79 o 
  -3   1  11       43.88       53.44      1.68 o 
  -2   1  11       15.17       13.34      1.06 o 
  -1   1  11      373.91      357.83      3.80 o 
   0   1  11      277.45      285.97      3.47 o 
   1   1  11        2.11        1.98      0.94 o 
   2   1  11       21.27       24.08      1.59 o 
   3   1  11       33.65       32.79      2.25 o 
   4   1  11        7.21        8.05      1.85 o 
   5   1  11       12.25        8.71      1.62 o 
   6   1  11       81.75       76.60      5.08 o 
  -9   2  11        0.10        3.50      2.32 o 
  -8   2  11       64.52       68.80      3.09 o 
  -7   2  11       13.09       12.08      1.95 o 
  -6   2  11      328.56      332.20      5.11 o 
  -5   2  11        4.84        3.62      1.35 o 
  -4   2  11       22.93       25.34      1.46 o 
  -3   2  11      542.10      538.20      5.46 o 
  -2   2  11       49.09       55.92      1.74 o 
  -1   2  11      362.66      403.62      5.01 o 
   0   2  11        8.00        8.63      1.06 o 
   1   2  11        0.00        0.13      1.09 o 
   2   2  11       73.40       77.73      2.39 o 
   3   2  11       66.29       56.95      2.65 o 
   4   2  11        6.03        8.91      1.87 o 
   5   2  11        0.12        2.54      2.37 o 
   6   2  11       22.54       23.19      2.89 o 
  -8   3  11        2.57        2.61      1.97 o 
  -7   3  11       13.87       13.84      2.07 o 
  -6   3  11      117.30      118.95      3.23 o 
  -5   3  11       21.00       24.09      1.83 o 
  -4   3  11      631.79      611.23      7.03 o 
  -3   3  11        7.12        6.07      1.38 o 
  -2   3  11      120.45      124.15      2.77 o 
  -1   3  11      215.61      208.49      3.46 o 
   0   3  11      188.87      187.64      2.86 o 
   1   3  11        1.11        1.09      1.17 o 
   2   3  11       17.66       19.41      1.81 o 
   3   3  11      159.34      161.08      3.70 o 
   4   3  11        1.97       -1.36      1.67 o 
   5   3  11      100.90       99.57      6.08 o 
   6   3  11       11.07        8.39      2.44 o 
  -8   4  11       36.54       43.13      2.95 o 
  -7   4  11       17.86       21.02      2.21 o 
  -6   4  11        3.08        3.47      1.82 o 
  -5   4  11      108.37      108.58      3.25 o 
  -4   4  11      383.71      378.26      5.33 o 
  -3   4  11       89.00       90.57      2.80 o 
  -2   4  11       31.48       30.89      1.76 o 
  -1   4  11       34.30       32.50      1.73 o 
   0   4  11       10.40        7.52      1.24 o 
   1   4  11      200.26      190.34      3.83 o 
   2   4  11        3.94        8.07      1.60 o 
   3   4  11       44.60       41.23      2.24 o 
   4   4  11      101.63      104.37      4.43 o 
   5   4  11       11.54        9.58      2.83 o 
   6   4  11       11.18       15.82      3.86 o 
  -8   5  11       63.44       65.69      3.85 o 
  -7   5  11        0.30        0.43      1.80 o 
  -6   5  11        6.27        5.45      1.82 o 
  -5   5  11      196.95      185.77      4.26 o 
  -4   5  11       51.73       55.43      2.29 o 
  -3   5  11      285.32      286.80      6.27 o 
  -2   5  11      323.31      321.97      4.79 o 
  -1   5  11        0.14        0.74      1.26 o 
   0   5  11       73.30       73.17      2.85 o 
   1   5  11       56.90       62.99      3.28 o 
   2   5  11      198.06      193.45      6.16 o 
   3   5  11        3.44        1.63      2.00 o 
   4   5  11        0.85        3.70      2.15 o 
   5   5  11       39.29       35.08      3.19 o 
  -7   6  11        2.01        2.49      1.88 o 
  -6   6  11       37.30       44.80      2.72 o 
  -5   6  11        7.53        8.57      1.86 o 
  -4   6  11        1.49        3.03      1.47 o 
  -3   6  11       62.87       61.97      2.53 o 
  -2   6  11       71.07       73.30      2.61 o 
  -1   6  11        0.05        0.91      1.32 o 
   0   6  11       11.35       10.26      1.66 o 
   1   6  11       48.37       45.03      2.52 o 
   2   6  11       12.51       12.68      1.99 o 
   3   6  11      248.70      241.07      4.80 o 
   4   6  11       17.10       17.19      2.63 o 
   5   6  11        1.05        0.26      2.29 o 
  -7   7  11        6.01        3.19      2.05 o 
  -6   7  11        2.47        2.79      1.92 o 
  -5   7  11        4.55        2.13      1.74 o 
  -4   7  11       37.88       38.34      2.46 o 
  -3   7  11       37.77       37.53      2.28 o 
  -2   7  11      271.41      253.15      4.49 o 
  -1   7  11      201.84      184.03      3.85 o 
   0   7  11        1.48       -0.11      1.66 o 
   1   7  11      108.16      104.76      3.85 o 
   2   7  11      165.99      152.20      4.19 o 
   3   7  11       62.77       61.14      2.98 o 
   4   7  11        3.32        2.56      2.18 o 
   5   7  11       35.01       36.44      3.46 o 
  -6   8  11        0.02        1.53      1.95 o 
  -5   8  11        0.17       -0.16      1.81 o 
  -4   8  11       61.21       57.04      3.02 o 
  -3   8  11        1.02        1.28      1.62 o 
  -2   8  11        0.73        0.65      1.46 o 
  -1   8  11      208.68      199.03      4.40 o 
   0   8  11        4.27        4.44      1.91 o 
   1   8  11       67.25       69.86      3.39 o 
   2   8  11        0.66       -0.37      1.88 o 
   3   8  11        9.32        7.71      1.95 o 
   4   8  11       33.57       30.48      3.17 o 
  -5   9  11        9.01        9.11      2.23 o 
  -4   9  11       45.11       47.10      3.00 o 
  -3   9  11       52.49       47.85      2.65 o 
  -2   9  11       29.07       41.47      2.48 o 
  -1   9  11       18.82       22.47      2.27 o 
   0   9  11       25.34       21.44      2.75 o 
   1   9  11        8.00        5.20      2.30 o 
   2   9  11       32.13       29.96      2.76 o 
   3   9  11        3.61        2.92      2.12 o 
  -4  10  11        4.06        3.45      2.02 o 
  -3  10  11       11.12       17.65      2.17 o 
  -2  10  11        0.50       -0.04      1.74 o 
  -1  10  11        9.64        6.32      2.35 o 
   0  10  11       15.92       18.41      3.19 o 
   1  10  11        4.26        1.61      2.22 o 
   2  10  11        2.66        4.49      2.12 o 
  -2  11  11        0.95       -0.17      1.78 o 
  -1  11  11       15.98       17.06      2.60 o 
   0  11  11       17.23       17.29      2.96 o 
  -9   0  12       14.60       15.99      5.80 o 
  -8   0  12       54.40       43.72      4.45 o 
  -7   0  12        3.96       -0.85      2.76 o 
  -6   0  12       95.90      106.05      4.65 o 
  -5   0  12      108.22      126.85      3.82 o 
  -4   0  12       78.10       87.58      3.88 o 
  -3   0  12        2.36        3.47      1.47 o 
  -2   0  12      301.04      328.35      5.56 o 
  -1   0  12       53.48       57.67      2.29 o 
   0   0  12       14.23       19.00      1.68 o 
   1   0  12       43.90       48.13      2.54 o 
   2   0  12       16.90       20.02      2.36 o 
   3   0  12       47.71       51.59      4.09 o 
   4   0  12       21.89       31.21      3.79 o 
   5   0  12        0.04        1.78      2.28 o 
   6   0  12       14.33       12.58      5.35 o 
  -9   1  12       28.23       32.01      3.10 o 
  -8   1  12        2.35        1.14      2.61 o 
  -7   1  12       10.55        7.03      1.81 o 
  -6   1  12       91.14       90.99      3.11 o 
  -5   1  12       27.36       24.48      1.75 o 
  -4   1  12        5.27        3.54      1.11 o 
  -3   1  12       71.82       78.99      2.19 o 
  -2   1  12        2.08        3.70      1.04 o 
  -1   1  12       16.53       15.61      1.21 o 
   0   1  12        6.21        6.93      1.06 o 
   1   1  12       31.62       28.52      1.94 o 
   2   1  12        0.04        1.68      1.50 o 
   3   1  12        2.77        3.04      1.67 o 
   4   1  12       54.22       53.97      3.54 o 
   5   1  12       17.11       17.29      2.11 o 
   6   1  12        4.20        6.20      3.47 o 
  -8   2  12       71.98       74.77      3.28 o 
  -7   2  12        1.21        3.26      1.77 o 
  -6   2  12        0.12       -1.84      1.54 o 
  -5   2  12       80.14       81.32      2.42 o 
  -4   2  12      205.09      182.52      3.32 o 
  -3   2  12      161.54      172.08      3.33 o 
  -2   2  12        0.99        2.42      1.11 o 
  -1   2  12        0.03       -0.95      0.93 o 
   0   2  12       20.56       21.85      1.29 o 
   1   2  12       23.01       21.81      1.68 o 
   2   2  12       29.88       28.06      1.83 o 
   3   2  12       12.96       12.41      2.33 o 
   4   2  12       30.90       26.85      2.69 o 
   5   2  12        0.60        4.30      3.52 o 
   6   2  12       10.95        6.81      2.49 o 
  -8   3  12        0.01        0.10      1.94 o 
  -7   3  12       51.06       56.11      2.85 o 
  -6   3  12       60.55       53.16      2.62 o 
  -5   3  12       70.19       72.68      2.83 o 
  -4   3  12      674.52      616.98      8.34 o 
  -3   3  12      732.02      679.19      7.94 o 
  -2   3  12      234.45      207.01      3.65 o 
  -1   3  12       43.98       39.91      1.73 o 
   0   3  12     1490.19     1430.86     13.15 o 
   1   3  12      230.86      235.32      4.28 o 
   2   3  12      202.19      184.84      4.18 o 
   3   3  12      135.90      116.35      3.88 o 
   4   3  12      534.98      489.13     11.82 o 
   5   3  12        8.48       10.46      2.95 o 
   6   3  12       17.60       11.79      2.73 o 
  -8   4  12       23.65       32.26      3.14 o 
  -7   4  12        7.66       12.16      2.28 o 
  -6   4  12       12.99        8.89      1.91 o 
  -5   4  12       40.07       43.47      2.46 o 
  -4   4  12       16.21       17.21      1.68 o 
  -3   4  12       38.51       32.50      2.03 o 
  -2   4  12        1.58        0.04      1.28 o 
  -1   4  12      336.26      324.27      6.16 o 
   0   4  12       27.27       25.07      1.84 o 
   1   4  12      121.46      115.14      3.24 o 
   2   4  12        5.28        3.97      1.55 o 
   3   4  12      135.04      126.20      4.68 o 
   4   4  12       27.26       18.54      2.71 o 
   5   4  12        0.81       -1.78      2.49 o 
  -8   5  12        1.64        1.12      2.26 o 
  -7   5  12        2.00        0.72      1.90 o 
  -6   5  12        9.82       12.84      2.00 o 
  -5   5  12        1.39        2.05      1.68 o 
  -4   5  12      236.75      235.05      5.61 o 
  -3   5  12       90.82       89.87      2.86 o 
  -2   5  12      254.02      243.89      4.22 o 
  -1   5  12       14.40       11.82      1.57 o 
   0   5  12      390.27      376.55      5.65 o 
   1   5  12        1.18        1.31      1.42 o 
   2   5  12      155.31      152.40      3.75 o 
   3   5  12       33.26       32.57      2.07 o 
   4   5  12      217.34      227.79      7.01 o 
   5   5  12       24.01       30.80      3.17 o 
  -7   6  12        2.77       -0.33      1.92 o 
  -6   6  12        8.05        5.88      1.97 o 
  -5   6  12       74.58       70.32      2.99 o 
  -4   6  12      282.56      269.09      4.77 o 
  -3   6  12       68.82       67.53      2.67 o 
  -2   6  12       19.04       20.21      2.00 o 
  -1   6  12      116.06      114.94      3.27 o 
   0   6  12        5.89        4.25      2.32 o 
   1   6  12       42.14       39.25      2.31 o 
   2   6  12        9.28        8.05      1.85 o 
   3   6  12       25.09       23.32      2.25 o 
   4   6  12      110.84      111.68      5.29 o 
   5   6  12       50.05       41.16      4.09 o 
  -7   7  12       13.27       11.61      2.40 o 
  -6   7  12       14.14        8.86      2.14 o 
  -5   7  12        8.85       10.15      2.13 o 
  -4   7  12       11.68        9.58      2.18 o 
  -3   7  12        3.99        1.97      1.55 o 
  -2   7  12       50.96       52.38      2.40 o 
  -1   7  12        0.10        0.44      1.48 o 
   0   7  12       90.18       96.32      4.17 o 
   1   7  12       13.62       14.03      3.40 o 
   2   7  12       10.80       13.05      2.27 o 
   3   7  12        7.16       10.27      2.09 o 
   4   7  12       12.34       11.68      2.64 o 
  -6   8  12        0.57        0.65      1.97 o 
  -5   8  12        0.74        0.88      2.52 o 
  -4   8  12       61.85       52.74      3.01 o 
  -3   8  12       12.88       15.95      2.04 o 
  -2   8  12       12.21       17.36      1.89 o 
  -1   8  12      131.30      123.47      3.66 o 
   0   8  12       72.91       73.84      3.52 o 
   1   8  12        0.07        2.63      2.07 o 
   2   8  12        0.17        0.68      2.07 o 
   3   8  12       18.65       17.05      2.71 o 
  -5   9  12        5.15        8.30      2.22 o 
  -4   9  12        2.50        2.72      1.95 o 
  -3   9  12       24.80       23.44      2.27 o 
  -2   9  12        1.00        3.72      1.83 o 
  -1   9  12        0.08       -1.26      1.66 o 
   0   9  12       15.04        8.02      2.37 o 
   1   9  12        8.73       10.29      2.52 o 
   2   9  12        2.96        1.86      2.04 o 
  -4  10  12       37.29       43.37      3.11 o 
  -3  10  12        0.00       -1.41      1.73 o 
  -2  10  12        0.66       -1.72      1.89 o 
  -1  10  12        0.02        1.94      1.89 o 
   0  10  12        1.78        1.00      2.20 o 
   1  10  12       11.39       16.96      4.12 o 
  -8   1  13        2.36        6.83      2.61 o 
  -7   1  13       20.90       13.62      2.53 o 
  -6   1  13      260.06      237.14      4.56 o 
  -5   1  13       37.36       33.57      1.86 o 
  -4   1  13       15.94       13.87      1.48 o 
  -3   1  13       14.50       16.49      1.46 o 
  -2   1  13       12.06       10.05      1.34 o 
  -1   1  13       11.05        9.08      1.20 o 
   0   1  13        8.28        9.17      1.33 o 
   1   1  13       64.60       62.26      2.15 o 
   2   1  13       18.64       17.59      1.99 o 
   3   1  13        0.23        1.10      1.85 o 
   4   1  13       15.68       15.72      2.35 o 
   5   1  13        0.23       -1.77      2.06 o 
  -8   2  13       36.65       39.12      3.17 o 
  -7   2  13        4.14        6.22      1.88 o 
  -6   2  13        1.42       -0.65      1.49 o 
  -5   2  13       70.37       69.20      2.51 o 
  -4   2  13       63.13       69.08      2.45 o 
  -3   2  13      203.40      175.98      3.74 o 
  -2   2  13        5.88        3.42      1.23 o 
  -1   2  13      222.65      234.90      3.69 o 
   0   2  13      444.49      431.71      6.15 o 
   1   2  13      334.92      328.05      6.96 o 
   2   2  13       92.33       91.47      5.29 o 
   3   2  13        0.00        2.35      1.83 o 
   4   2  13       70.34       68.22      6.88 o 
   5   2  13       25.12       27.04      3.39 o 
  -8   3  13        0.03       -3.07      2.04 o 
  -7   3  13        3.86        2.49      2.01 o 
  -6   3  13      211.10      213.63      4.63 o 
  -5   3  13        1.37        1.65      1.63 o 
  -4   3  13        1.68        2.36      1.44 o 
  -3   3  13     1015.33     1018.27     10.86 o 
  -2   3  13      401.86      372.97      5.19 o 
  -1   3  13        3.52        3.29      1.27 o 
   0   3  13        3.47        2.11      1.37 o 
   1   3  13       52.32       54.63      2.40 o 
   2   3  13        3.79        4.53      1.40 o 
   3   3  13        4.15        3.85      1.91 o 
   4   3  13      368.24      369.99      9.34 o 
   5   3  13       79.70       69.84      4.85 o 
  -8   4  13        6.45        2.96      2.38 o 
  -7   4  13        4.23        3.08      2.24 o 
  -6   4  13        6.33        7.92      1.98 o 
  -5   4  13       94.68      102.67      3.31 o 
  -4   4  13       19.70       23.22      1.90 o 
  -3   4  13       21.84       20.17      1.85 o 
  -2   4  13      135.20      141.44      3.31 o 
  -1   4  13      142.92      142.16      4.40 o 
   0   4  13        2.35        1.80      1.44 o 
   1   4  13       10.03        8.99      1.69 o 
   2   4  13       96.58       94.91      3.09 o 
   3   4  13       13.80       14.78      2.38 o 
   4   4  13       73.43       77.97      4.22 o 
   5   4  13        0.00        1.06      4.26 o 
  -7   5  13      104.71      104.84      3.93 o 
  -6   5  13       10.08        9.91      1.96 o 
  -5   5  13       97.16       94.04      3.34 o 
  -4   5  13      196.77      188.34      3.99 o 
  -3   5  13        4.17        2.52      1.54 o 
  -2   5  13       31.60       30.38      1.95 o 
  -1   5  13       41.24       42.89      2.34 o 
   0   5  13       79.52       72.08      3.32 o 
   1   5  13        1.36       -1.22      1.56 o 
   2   5  13        8.99        7.77      1.75 o 
   3   5  13        2.82        2.88      2.33 o 
   4   5  13        6.81        9.35      2.60 o 
  -7   6  13        0.10       -3.01      2.01 o 
  -6   6  13        9.30       13.48      2.25 o 
  -5   6  13        7.60        6.06      1.89 o 
  -4   6  13       12.61       11.96      1.81 o 
  -3   6  13      230.09      220.56      4.51 o 
  -2   6  13      103.44      108.91      3.13 o 
  -1   6  13       65.65       60.82      2.63 o 
   0   6  13       17.78       20.34      2.11 o 
   1   6  13      126.11      126.49      3.87 o 
   2   6  13       15.15       15.28      2.12 o 
   3   6  13        3.59        0.09      1.63 o 
   4   6  13       43.56       47.59      4.15 o 
  -6   7  13       45.37       59.56      3.26 o 
  -5   7  13       99.65      109.75      3.94 o 
  -4   7  13        6.63        4.15      1.87 o 
  -3   7  13       71.88       79.06      3.12 o 
  -2   7  13       31.78       27.04      2.06 o 
  -1   7  13        8.22        8.12      1.73 o 
   0   7  13        0.23       -2.36      1.57 o 
   1   7  13       24.89       25.24      2.53 o 
   2   7  13       16.81       20.61      2.30 o 
   3   7  13        8.99       10.92      2.10 o 
  -6   8  13       17.03       19.74      2.97 o 
  -5   8  13       68.29       80.02      3.64 o 
  -4   8  13        1.20        0.39      1.82 o 
  -3   8  13        2.73        2.93      1.68 o 
  -2   8  13        8.38       10.35      1.99 o 
  -1   8  13       15.63       15.22      2.36 o 
   0   8  13       12.86       10.86      2.39 o 
   1   8  13       23.20       27.57      2.69 o 
   2   8  13       12.83       18.35      3.32 o 
   3   8  13        6.32        5.91      2.10 o 
  -4   9  13       31.70       27.39      2.66 o 
  -3   9  13       22.17       20.53      2.25 o 
  -2   9  13       31.04       36.03      2.72 o 
  -1   9  13       14.24       13.05      2.37 o 
   0   9  13       25.72       28.65      2.90 o 
   1   9  13        0.09        0.13      2.21 o 
   2   9  13       13.23       12.38      2.74 o 
  -3  10  13        2.78        3.09      2.01 o 
  -2  10  13       11.00       16.95      2.43 o 
  -1  10  13        0.62       -2.26      2.04 o 
   0  10  13       23.88       22.50      2.91 o 
  -8   0  14        2.07       -0.29      3.09 o 
  -7   0  14        2.18        5.48      3.17 o 
  -6   0  14      210.39      187.92      8.11 o 
  -5   0  14        2.81        1.40      2.66 o 
  -4   0  14        0.55        0.97      2.18 o 
  -3   0  14        0.01        1.43      1.99 o 
  -2   0  14      121.13      105.97      3.58 o 
  -1   0  14      118.09      108.60      3.93 o 
   0   0  14      211.88      208.65      5.01 o 
   1   0  14       53.37       57.10      3.54 o 
   2   0  14        6.00        9.73      2.94 o 
   3   0  14       22.62       29.07      5.38 o 
   4   0  14       19.91       21.63      3.72 o 
   5   0  14        1.87       -5.40      3.60 o 
  -8   1  14       10.42       16.40      3.68 o 
  -7   1  14       37.22       47.55      3.16 o 
  -6   1  14       99.46       96.72      3.20 o 
  -5   1  14      198.26      185.20      3.56 o 
  -4   1  14       45.13       41.84      2.11 o 
  -3   1  14      181.96      163.34      4.43 o 
  -2   1  14        0.78       -1.72      1.19 o 
  -1   1  14      360.35      344.77      4.62 o 
   0   1  14       22.40       22.16      1.81 o 
   1   1  14       12.18       10.34      1.71 o 
   2   1  14      113.04      113.14      4.11 o 
   3   1  14       17.09       17.97      2.29 o 
   4   1  14        5.61        5.99      2.41 o 
   5   1  14        9.95        9.37      2.59 o 
  -8   2  14       20.57       25.70      2.94 o 
  -7   2  14       14.20       20.02      2.61 o 
  -6   2  14        0.68       -1.75      1.63 o 
  -5   2  14      100.81       89.61      2.83 o 
  -4   2  14       90.50       97.85      2.99 o 
  -3   2  14       50.39       40.26      2.18 o 
  -2   2  14       83.57       96.54      2.70 o 
  -1   2  14      122.40      123.18      2.84 o 
   0   2  14      173.05      164.10      3.45 o 
   1   2  14       26.88       27.64      2.01 o 
   2   2  14       44.05       47.15      2.84 o 
   3   2  14       18.90       17.18      3.78 o 
   4   2  14        0.87        0.61      2.63 o 
   5   2  14        1.92        6.39      5.15 o 
  -8   3  14       23.08       29.76      3.37 o 
  -7   3  14      130.75      142.97      4.56 o 
  -6   3  14        1.07       -0.68      1.69 o 
  -5   3  14       27.76       30.75      2.23 o 
  -4   3  14      202.26      187.36      3.89 o 
  -3   3  14        3.33        4.67      1.60 o 
  -2   3  14      496.61      472.69      6.14 o 
  -1   3  14        0.21       -0.83      1.22 o 
   0   3  14      181.91      182.75      3.73 o 
   1   3  14       78.57       78.08      2.77 o 
   2   3  14      116.17      121.49      4.06 o 
   3   3  14       27.24       31.54      2.73 o 
   4   3  14        5.45        9.43      2.51 o 
   5   3  14      106.52      107.55      5.40 o 
  -7   4  14       52.05       58.25      4.79 o 
  -6   4  14       33.63       40.39      2.59 o 
  -5   4  14        1.57       -0.11      1.61 o 
  -4   4  14        0.00       -0.24      1.40 o 
  -3   4  14        0.92        0.49      1.40 o 
  -2   4  14       17.58       19.63      2.03 o 
  -1   4  14       73.12       74.18      2.73 o 
   0   4  14       81.74       79.05      2.84 o 
   1   4  14      192.49      213.54      4.43 o 
   2   4  14       13.31       14.43      2.09 o 
   3   4  14       61.72       61.64      3.72 o 
   4   4  14       29.93       31.51      3.30 o 
  -7   5  14        1.39        0.64      1.99 o 
  -6   5  14        0.15       -0.03      1.92 o 
  -5   5  14        0.89        1.19      1.73 o 
  -4   5  14        3.35        5.89      1.63 o 
  -3   5  14        0.81       -0.63      1.50 o 
  -2   5  14       46.67       53.07      2.35 o 
  -1   5  14       33.16       34.25      2.22 o 
   0   5  14      168.13      170.52      4.32 o 
   1   5  14       15.59       17.53      1.97 o 
   2   5  14       20.33       24.44      2.25 o 
   3   5  14       67.89       71.46      3.91 o 
   4   5  14        5.54        2.52      2.43 o 
  -7   6  14       12.50        6.87      2.25 o 
  -6   6  14       27.47       30.63      2.74 o 
  -5   6  14       20.80       21.61      2.45 o 
  -4   6  14        3.17        3.28      2.00 o 
  -3   6  14       79.28       83.82      3.06 o 
  -2   6  14      252.41      247.70      5.26 o 
  -1   6  14       60.77       62.74      2.77 o 
   0   6  14       34.20       35.14      2.73 o 
   1   6  14       29.08       25.29      2.34 o 
   2   6  14        0.40       -0.53      1.72 o 
   3   6  14       24.34       19.02      2.59 o 
  -6   7  14       31.41       33.16      2.89 o 
  -5   7  14      148.37      159.81      4.99 o 
  -4   7  14        2.69        1.23      2.25 o 
  -3   7  14       38.64       36.69      2.45 o 
  -2   7  14      167.44      167.74      4.52 o 
  -1   7  14       48.79       49.67      2.81 o 
   0   7  14       16.78       16.26      2.41 o 
   1   7  14        0.95        2.30      1.93 o 
   2   7  14        5.61        2.45      2.04 o 
   3   7  14       15.22       11.98      2.29 o 
  -5   8  14       40.84       47.36      3.18 o 
  -4   8  14        9.55       11.74      2.25 o 
  -3   8  14        0.00       -2.24      1.58 o 
  -2   8  14        2.31        4.85      1.92 o 
  -1   8  14       12.24       11.02      2.27 o 
   0   8  14        1.09        2.38      1.97 o 
   1   8  14       11.95        8.64      2.33 o 
   2   8  14       23.20       23.34      2.82 o 
  -4   9  14        0.27        2.62      2.01 o 
  -3   9  14       12.60       10.80      2.29 o 
  -2   9  14        4.33        2.51      1.93 o 
  -1   9  14        0.26       -1.95      1.88 o 
   0   9  14       25.33       29.21      2.96 o 
   1   9  14        0.03        0.40      2.23 o 
  -8   1  15       34.42       47.70      3.48 o 
  -7   1  15       17.36       20.29      4.78 o 
  -6   1  15       56.50       57.52      3.25 o 
  -5   1  15       20.05       18.51      1.94 o 
  -4   1  15        1.77        3.07      1.54 o 
  -3   1  15       82.99       79.49      2.45 o 
  -2   1  15        4.14        2.99      1.32 o 
  -1   1  15      225.94      219.19      4.70 o 
   0   1  15       40.64       40.63      2.18 o 
   1   1  15       19.10       19.80      2.47 o 
   2   1  15       12.46        9.54      2.35 o 
   3   1  15       67.21       62.28      3.67 o 
   4   1  15        4.03       -1.50      2.50 o 
  -8   2  15        1.19       -0.76      2.51 o 
  -7   2  15        4.28        8.15      2.44 o 
  -6   2  15       15.05       10.33      2.11 o 
  -5   2  15       71.25       61.43      2.70 o 
  -4   2  15        5.17        3.97      1.39 o 
  -3   2  15        3.22        0.92      1.51 o 
  -2   2  15        5.69        7.69      1.44 o 
  -1   2  15       62.03       63.46      2.26 o 
   0   2  15        0.09        1.79      1.53 o 
   1   2  15       48.91       47.99      2.58 o 
   2   2  15        1.43        3.74      1.95 o 
   3   2  15       13.97       15.36      2.33 o 
   4   2  15        8.61       13.77      3.18 o 
  -7   3  15        0.35       -2.28      2.04 o 
  -6   3  15        9.43        9.15      2.02 o 
  -5   3  15       10.80        9.39      1.73 o 
  -4   3  15       77.48       71.36      2.65 o 
  -3   3  15       87.16       86.98      2.96 o 
  -2   3  15        2.40        3.97      1.45 o 
  -1   3  15       14.27       16.58      1.74 o 
   0   3  15        0.05       -2.14      1.42 o 
   1   3  15       11.79        9.82      1.78 o 
   2   3  15        3.70        0.19      1.83 o 
   3   3  15        3.75        0.39      2.17 o 
   4   3  15       10.02        8.91      2.55 o 
  -7   4  15        0.61        0.57      2.27 o 
  -6   4  15       19.27       23.11      2.39 o 
  -5   4  15        9.65        5.73      1.83 o 
  -4   4  15        4.78        4.35      1.93 o 
  -3   4  15       53.54       54.37      2.58 o 
  -2   4  15       23.20       23.66      2.01 o 
  -1   4  15        4.92        5.52      1.61 o 
   0   4  15        1.06        1.40      1.55 o 
   1   4  15       23.84       21.18      2.08 o 
   2   4  15        1.59        3.56      1.84 o 
   3   4  15       16.27       21.58      2.87 o 
   4   4  15        0.17       -0.13      2.35 o 
  -7   5  15        0.07       -1.94      2.00 o 
  -6   5  15       16.23       18.81      3.53 o 
  -5   5  15       25.45       27.47      2.42 o 
  -4   5  15       16.32       13.45      1.83 o 
  -3   5  15       63.23       63.04      2.75 o 
  -2   5  15       19.01       17.42      1.97 o 
  -1   5  15       29.90       33.40      2.26 o 
   0   5  15       17.89       18.32      2.27 o 
   1   5  15      126.29      134.54      3.83 o 
   2   5  15       10.29        7.78      2.21 o 
   3   5  15        3.44        5.48      3.12 o 
  -6   6  15        6.42       10.48      2.32 o 
  -5   6  15       77.39       79.08      3.56 o 
  -4   6  15        7.97        3.84      1.77 o 
  -3   6  15       18.32       20.33      2.29 o 
  -2   6  15      147.88      150.16      4.04 o 
  -1   6  15      123.21      135.33      4.51 o 
   0   6  15       14.47       14.23      2.24 o 
   1   6  15       86.94       93.54      3.90 o 
   2   6  15        1.57        0.36      1.91 o 
   3   6  15       10.86       14.36      2.79 o 
  -5   7  15        8.24       13.00      2.40 o 
  -4   7  15      159.09      178.59      5.25 o 
  -3   7  15        0.17        1.25      1.78 o 
  -2   7  15       75.79       74.84      3.84 o 
  -1   7  15       75.28       77.07      3.70 o 
   0   7  15       55.54       56.80      3.35 o 
   1   7  15        9.60        5.76      2.17 o 
   2   7  15       40.59       40.62      3.16 o 
  -4   8  15       12.48       15.41      2.44 o 
  -3   8  15        0.26        2.10      1.96 o 
  -2   8  15       58.65       57.78      3.21 o 
  -1   8  15        0.10       -1.62      2.00 o 
   0   8  15        0.23       -1.06      1.94 o 
   1   8  15        1.88        0.22      2.04 o 
  -2   9  15        2.41        3.30      2.07 o 
  -1   9  15        5.14        5.08      2.29 o 
  -7   0  16       85.55       77.13      5.73 o 
  -6   0  16      269.24      289.92     16.38 o 
  -5   0  16        0.20        2.48      2.73 o 
  -4   0  16       16.09       10.32      2.67 o 
  -3   0  16        2.98       -1.29      2.09 o 
  -2   0  16       16.02        9.98      2.45 o 
  -1   0  16       44.69       34.80      3.14 o 
   0   0  16       16.49       22.69      3.49 o 
   1   0  16      109.87      111.58      6.84 o 
   2   0  16       51.58       40.20      5.27 o 
   3   0  16        0.06        2.39      3.89 o 
   4   0  16       19.22       13.86      4.61 o 
  -7   1  16       17.27       12.89      2.91 o 
  -6   1  16       31.95       45.30      3.07 o 
  -5   1  16        2.84        2.59      1.62 o 
  -4   1  16        0.06       -2.17      1.44 o 
  -3   1  16        6.75        2.47      1.49 o 
  -2   1  16      155.25      161.18      3.80 o 
  -1   1  16       19.54       16.61      2.34 o 
   0   1  16       24.87       23.63      2.63 o 
   1   1  16        0.75       -0.39      2.30 o 
   2   1  16        4.22        5.64      2.86 o 
   3   1  16        6.41        3.25      2.71 o 
   4   1  16       22.12       20.75      3.92 o 
  -7   2  16      102.46      116.38      5.11 o 
  -6   2  16       37.35       47.28      2.92 o 
  -5   2  16        0.24       -0.23      1.57 o 
  -4   2  16       98.69       97.99      3.22 o 
  -3   2  16      139.45      137.99      4.99 o 
  -2   2  16      121.90      126.73      3.06 o 
  -1   2  16       13.95       12.47      1.69 o 
   0   2  16      109.78      113.43      3.34 o 
   1   2  16       13.36       15.05      2.35 o 
   2   2  16        0.35        0.25      1.93 o 
   3   2  16       17.66       18.34      3.16 o 
   4   2  16        2.93        1.48      2.71 o 
  -7   3  16        2.40        3.98      2.32 o 
  -6   3  16       32.38       33.87      3.15 o 
  -5   3  16        9.93        9.10      1.79 o 
  -4   3  16       56.22       53.83      2.48 o 
  -3   3  16      147.60      142.02      3.71 o 
  -2   3  16        9.76        8.82      1.61 o 
  -1   3  16        3.83        5.23      1.53 o 
   0   3  16       78.79       70.75      2.82 o 
   1   3  16      106.76      108.33      4.19 o 
   2   3  16       19.33       20.43      3.03 o 
   3   3  16        0.18        0.40      2.25 o 
  -7   4  16       11.64       15.87      2.78 o 
  -6   4  16       13.71       13.62      2.33 o 
  -5   4  16        2.23        0.69      1.75 o 
  -4   4  16       11.50        8.79      1.77 o 
  -3   4  16        0.00       -0.96      1.53 o 
  -2   4  16        5.92        5.80      1.68 o 
  -1   4  16        6.25        7.34      1.74 o 
   0   4  16        3.67        2.86      1.62 o 
   1   4  16       82.82       82.66      3.41 o 
   2   4  16        1.44        0.35      2.12 o 
   3   4  16       13.03       14.32      2.73 o 
  -6   5  16        3.26        3.83      2.18 o 
  -5   5  16       53.21       57.11      3.18 o 
  -4   5  16       25.28       25.15      2.14 o 
  -3   5  16       21.22       20.50      2.11 o 
  -2   5  16       59.92       67.29      2.91 o 
  -1   5  16        0.14        1.37      1.64 o 
   0   5  16        0.00       -1.31      1.69 o 
   1   5  16       76.05       81.52      3.44 o 
   2   5  16        8.41        6.75      2.27 o 
  -5   6  16        5.46        3.10      2.11 o 
  -4   6  16        4.34        5.98      1.87 o 
  -3   6  16      177.74      186.67      4.82 o 
  -2   6  16       55.49       58.80      3.09 o 
  -1   6  16       15.47       20.29      2.55 o 
   0   6  16        4.59        2.97      2.41 o 
   1   6  16        4.58        2.55      2.09 o 
   2   6  16       38.23       38.53      3.15 o 
  -5   7  16       10.39       11.64      2.39 o 
  -4   7  16        0.11        0.87      1.96 o 
  -3   7  16        3.24        2.49      1.93 o 
  -2   7  16       42.90       46.25      3.23 o 
  -1   7  16        4.50        4.19      2.20 o 
   0   7  16        1.68        0.90      1.95 o 
   1   7  16        4.97        3.29      2.25 o 
  -3   8  16        0.02       -0.40      1.90 o 
  -2   8  16        0.03        1.35      1.94 o 
  -1   8  16       11.53        9.44      2.44 o 
  -7   1  17        2.63        1.06      3.35 o 
  -6   1  17        7.44        5.80      2.19 o 
  -5   1  17       39.08       43.25      2.73 o 
  -4   1  17        5.61        4.05      1.80 o 
  -3   1  17        3.43        1.66      1.78 o 
  -2   1  17        3.56        1.68      1.56 o 
  -1   1  17       29.65       33.57      2.49 o 
   0   1  17        9.53       13.73      2.56 o 
   1   1  17        5.26        2.30      2.45 o 
   2   1  17       29.43       27.04      3.59 o 
   3   1  17       48.08       47.23      4.19 o 
  -7   2  17       60.93       69.50      4.40 o 
  -6   2  17        4.32       -0.32      1.97 o 
  -5   2  17      155.83      161.78      4.14 o 
  -4   2  17       10.35       11.56      1.94 o 
  -3   2  17       11.83       13.41      1.89 o 
  -2   2  17      148.41      150.89      3.86 o 
  -1   2  17      104.11      104.04      3.50 o 
   0   2  17       87.39       86.79      4.14 o 
   1   2  17       41.00       38.22      3.68 o 
   2   2  17        1.27       -0.63      2.54 o 
   3   2  17       47.32       51.45      7.08 o 
  -6   3  17        4.01        3.95      2.09 o 
  -5   3  17       12.97       17.03      2.11 o 
  -4   3  17       12.59        9.90      2.06 o 
  -3   3  17       10.38        6.56      1.73 o 
  -2   3  17      278.04      273.65      5.22 o 
  -1   3  17      130.04      133.62      4.00 o 
   0   3  17       24.54       26.54      2.40 o 
   1   3  17        0.07        1.24      1.79 o 
   2   3  17        2.67       -1.85      2.22 o 
   3   3  17       27.23       30.92      3.25 o 
  -6   4  17       53.30       55.21      3.23 o 
  -5   4  17        1.67       -0.28      1.85 o 
  -4   4  17       25.23       29.30      2.23 o 
  -3   4  17       17.04       18.04      2.07 o 
  -2   4  17        3.78        4.89      1.73 o 
  -1   4  17       20.27       23.06      2.75 o 
   0   4  17        5.14        5.25      1.85 o 
   1   4  17       32.44       33.43      4.40 o 
   2   4  17       17.08       20.49      3.67 o 
  -5   5  17       42.35       45.55      3.05 o 
  -4   5  17       28.33       31.98      2.45 o 
  -3   5  17        8.01        6.01      1.95 o 
  -2   5  17        1.40        0.32      1.96 o 
  -1   5  17        3.60        5.43      2.03 o 
   0   5  17       24.40       25.41      2.69 o 
   1   5  17       22.78       28.26      3.08 o 
   2   5  17       50.47       43.37      3.61 o 
  -5   6  17       26.07       32.85      2.85 o 
  -4   6  17        3.16        1.72      1.82 o 
  -3   6  17       54.80       58.47      3.15 o 
  -2   6  17       50.55       51.07      3.04 o 
  -1   6  17       12.97       15.75      2.53 o 
   0   6  17        9.77        7.47      2.29 o 
   1   6  17        4.28        2.88      2.54 o 
  -3   7  17       21.70       25.63      2.71 o 
  -2   7  17       48.84       48.83      3.10 o 
  -1   7  17        4.34        2.77      2.15 o 
  -6   0  18        4.35        0.58      4.03 o 
  -5   0  18      105.53      116.27      8.83 o 
  -4   0  18        0.01        0.12      2.88 o 
  -3   0  18       19.62       26.98      3.22 o 
  -2   0  18       59.47       60.23      3.89 o 
  -1   0  18        0.66       -1.93      2.71 o 
   0   0  18      143.28      152.88      8.11 o 
   1   0  18        1.19       -4.44      3.37 o 
   2   0  18       16.90       13.20      4.51 o 
  -6   1  18      101.75       99.10      4.73 o 
  -5   1  18      144.11      124.09      4.93 o 
  -4   1  18        3.07        0.24      1.76 o 
  -3   1  18        3.25        0.89      1.72 o 
  -2   1  18       21.04       25.38      2.33 o 
  -1   1  18       16.24       14.71      2.40 o 
   0   1  18       11.25        8.49      2.58 o 
   1   1  18        0.69        3.73      2.57 o 
   2   1  18       10.38       12.92      3.13 o 
  -6   2  18        0.00       -1.42      1.98 o 
  -5   2  18       11.41       16.44      2.12 o 
  -4   2  18        8.02        8.12      2.03 o 
  -3   2  18       36.42       39.31      2.67 o 
  -2   2  18       35.70       46.19      3.04 o 
  -1   2  18      223.90      226.39      5.08 o 
   0   2  18       64.70       58.30      5.09 o 
   1   2  18        5.16       -0.46      2.30 o 
   2   2  18        0.67        0.14      3.12 o 
  -6   3  18        4.74        4.37      2.24 o 
  -5   3  18       52.93       58.20      3.02 o 
  -4   3  18       16.85       17.78      2.16 o 
  -3   3  18        2.04        3.29      1.73 o 
  -2   3  18        9.78        9.77      2.06 o 
  -1   3  18       41.37       45.75      3.27 o 
   0   3  18        0.05        0.84      2.18 o 
   1   3  18        1.22       -3.66      2.44 o 
   2   3  18       22.29       18.88      5.34 o 
  -5   4  18        2.76        1.74      2.03 o 
  -4   4  18       21.18       20.52      2.26 o 
  -3   4  18        0.66       -2.14      1.70 o 
  -2   4  18        4.57        7.37      2.01 o 
  -1   4  18       61.16       62.53      3.23 o 
   0   4  18        6.08        5.80      2.36 o 
   1   4  18        1.64        0.09      2.07 o 
  -4   5  18       28.62       36.47      2.64 o 
  -3   5  18        0.86       -2.66      1.78 o 
  -2   5  18        1.82        2.33      1.95 o 
  -1   5  18       12.03       11.63      2.43 o 
   0   5  18        0.24        4.01      2.16 o 
  -3   6  18        4.82        9.11      2.16 o 
  -2   6  18      119.06      124.31      4.30 o 
  -1   6  18      197.95      201.20      5.75 o 
  -5   1  19       25.93       29.65      2.94 o 
  -4   1  19       14.82       19.60      2.44 o 
  -3   1  19       92.76       94.60      3.64 o 
  -2   1  19        8.85       11.22      2.11 o 
  -1   1  19        2.36       -2.49      2.06 o 
   0   1  19       30.43       28.56      3.16 o 
   1   1  19       16.28       19.15      3.35 o 
  -5   2  19        0.29       -1.94      1.87 o 
  -4   2  19      152.09      163.53      4.69 o 
  -3   2  19        2.36        3.97      2.23 o 
  -2   2  19       12.58       15.76      2.50 o 
  -1   2  19       35.23       43.71      3.15 o 
   0   2  19        5.39        2.49      2.36 o 
   1   2  19        0.11       -3.55      2.59 o 
  -5   3  19       24.09       24.66      2.47 o 
  -4   3  19        0.12       -0.24      1.81 o 
  -3   3  19        1.02       -0.73      1.89 o 
  -2   3  19       21.95       15.70      2.60 o 
  -1   3  19        6.99       16.90      3.14 o 
   0   3  19        3.32        3.38      2.45 o 
  -4   4  19        0.00       -1.35      1.75 o 
  -3   4  19        0.10       -0.50      1.78 o 
  -2   4  19        4.77        4.57      2.00 o 
  -1   4  19        2.58        3.98      2.22 o 
   0   4  19        0.12        1.17      2.40 o 
  -2   5  19        7.57       13.19      2.32 o 
  -4   0  20       13.87       15.03      3.67 o 
  -3   0  20       12.32       11.62      3.02 o 
  -2   0  20        7.06       14.70      3.65 o 
  -1   0  20      154.10      154.65      7.13 o 
   0   0  20       39.98       34.63      5.33 o 
  -4   1  20        0.69       -0.10      2.11 o 
  -3   1  20        5.29        8.50      2.32 o 
  -2   1  20        0.81       -3.07      2.05 o 
  -1   1  20       15.88       18.24      2.63 o 
  -4   2  20       17.67       23.67      2.59 o 
  -3   2  20       33.14       40.16      3.18 o 
  -2   2  20      205.86      209.06      7.05 o 
  -1   2  20        0.90        5.83      2.52 o 
  -3   3  20       55.02       60.09      3.60 o 
  -2   3  20       10.99        5.95      2.58 o 
                                                 
